# Supplementary material for: B4GALNT1 induces angiogenesis, anchorage independence growth and motility, and promotes tumorigenesis in melanoma by induction of ganglioside GM2/GD2
Source: Sci Rep. 2020 Jan 27;10:1199. doi: 10.1038/s41598-019-57130-2 (PMC6985110; doi:10.1038/s41598-019-57130-2)
Supplement: Supplementary file 14 — Supplementary Table 2 . [file 41598_2019_57130_MOESM14_ESM.xlsx]

## Sheet: Control vs. GD2 26484
Supplementary Table 1. Result of 26,484 genes expression; Control vs GM2/GD2
Feature ID	Experiment - Range (original values)	Experiment - IQR (original values)	Experiment - Difference (original values)	Experiment - Fold Change (original values)	EDGE test: Control vs GD2No, tagwise dispersions - P-value	EDGE test: Control vs GD2No, tagwise dispersions - Fold change	EDGE test: Control vs GD2No, tagwise dispersions - Weighted difference	EDGE test: Control vs GD2No, tagwise dispersions - Bonferroni	EDGE test: Control vs GD2No, tagwise dispersions - FDR p-value correction	Control - SH4.Mock1 - Expression values	Control - SH4.Mock2 - Expression values	Control - Means	GD2No - SH4.GD2No4.1 - Expression values	GD2No - SH4.GD2No5.1 - Expression values	GD2No - Means
A1BG	24	18	19	1.0757	0.834141	1.06428	4.69057e-07	1	1	248	254	251	268	272	270
A1BG-AS1	41	20	24.5	1.52688	0.238892	1.53863	7.16743e-07	1	1	36	57	46.5	65	77	71
A1CF	2	2	1	#DIV/0!	0.59747	8.91322	2.84782e-08	1	1	0	0	0	2	0	1
A2M	107168	99841	-68898.5	-2.92629	1.84434e-06	-3.06116	-0.00211558	0.0488456	0.000268382	139272	70060	104666	39431	32104	35767.5
A2M-AS1	85	70	22.5	1.30405	0.559942	1.27165	5.89054e-07	1	1	79	69	74	139	54	96.5
A2ML1	3	3	-0.5	-1.5	1	-1.534	-1.71537e-08	1	1	3	0	1.5	2	0	1
A2MP1	0	0	0	1	1	1	0	1	1	0	0	0	0	0	0
A3GALT2	1	1	0.5	#DIV/0!	1	4.96501	1.42693e-08	1	1	0	0	0	1	0	0.5
A4GALT	0	0	0	1	1	1	0	1	1	0	0	0	0	0	0
A4GNT	7	3	-3.5	-2.75	0.309257	-2.73659	-1.05321e-07	1	1	7	4	5.5	4	0	2
AA06	0	0	0	1	1	1	0	1	1	0	0	0	0	0	0
AAAS	524	304	-18	-1.01463	0.971672	-1.00728	-2.57474e-07	1	1	986	1510	1248	1254	1206	1230
AACS	250	188	-107.5	-1.08389	0.601745	-1.10474	-3.85655e-06	1	1	1483	1295	1389	1330	1233	1281.5
AACSP1	0	0	0	1	1	1	0	1	1	0	0	0	0	0	0
AADAC	0	0	0	1	1	1	0	1	1	0	0	0	0	0	0
AADACL2	0	0	0	1	1	1	0	1	1	0	0	0	0	0	0
AADACL2-AS1	3	3	-1	-3	0.716621	-2.48909	-2.68747e-08	1	1	0	3	1.5	0	1	0.5
AADACL3	0	0	0	1	1	1	0	1	1	0	0	0	0	0	0
AADACL4	0	0	0	1	1	1	0	1	1	0	0	0	0	0	0
AADACP1	4	4	-2	#DIV/0!	0.253715	-18.0947	-6.15207e-08	1	1	4	0	2	0	0	0
AADAT	716	115	263	1.45819	0.218498	1.52911	8.32407e-06	1	1	216	932	574	857	817	837
AAED1	267	105	122.5	1.26982	0.338172	1.27638	3.5839e-06	1	1	362	546	454	629	524	576.5
AAGAB	874	181	412	1.16792	0.33661	1.17105	1.204e-05	1	1	2082	2825	2453.5	2775	2956	2865.5
AAK1	469	295	47.5	1.01391	0.9629	1.00758	7.48544e-07	1	1	3180	3649	3414.5	3570	3354	3462
AAMDC	65	37	-14.5	-1.0858	0.768526	-1.10512	-5.12726e-07	1	1	202	165	183.5	137	201	169
AAMP	2037	761	451	1.07682	0.617449	1.08204	1.37867e-05	1	1	4852	6889	5870.5	6128	6515	6321.5
AANAT	11	9	-2	-1.44444	0.804698	-1.37091	-4.91333e-08	1	1	1	12	6.5	6	3	4.5
AAR2	785	108	328	1.14575	0.399415	1.15033	9.68536e-06	1	1	1858	2643	2250.5	2622	2535	2578.5
AARD	19	11	-6.5	-1.54167	0.500823	-1.52874	-1.82909e-07	1	1	13	24	18.5	19	5	12
AARS	1328	1212	-799.5	-1.08915	0.546225	-1.09742	-2.51201e-05	1	1	9297	10238	9767.5	8910	9026	8968
AARS2	2158	1105	755	1.24533	0.207075	1.26631	2.32312e-05	1	1	2227	3928	3077.5	3280	4385	3832.5
AARSD1	11	11	-7	-2	0.222131	-2.0421	-2.13439e-07	1	1	18	10	14	7	7	7
AASDH	157	117	108.5	1.20205	0.467366	1.19266	3.00056e-06	1	1	517	557	537	617	674	645.5
AASDHPPT	2988	1689	15.5	1.00332	0.907635	1.0212	2.79313e-06	1	1	3174	6162	4668	4894	4473	4683.5
AASS	700	655	-438	-1.1948	0.267874	-1.21935	-1.41828e-05	1	1	2926	2447	2686.5	2226	2271	2248.5
AATBC	9	5	1.5	1.12	0.944079	1.0836	3.1384e-08	1	1	17	8	12.5	12	16	14
AATF	4	4	1	2	0.786623	1.92835	2.91156e-08	1	1	0	2	1	4	0	2
AATK	684	678	-469.5	-4.1723	2.14702e-05	-4.35758	-1.4293e-05	0.568618	0.00221252	829	406	617.5	151	145	148
AATK-AS1	1	1	0	-1	1	-1.01751	-8.16319e-10	1	1	2	1	1.5	2	1	1.5
ABALON	24	17	-6	-1.08163	0.782977	-1.10614	-2.24183e-07	1	1	88	71	79.5	83	64	73.5
ABAT	275	170	-108.5	-1.65165	0.18478	-1.73389	-3.48597e-06	1	1	360	190	275	248	85	166.5
ABCA1	6	6	-1	-1.5	0.863297	-1.40366	-2.43988e-08	1	1	0	6	3	4	0	2
ABCA10	4	2	-0.5	-1.125	1	-1.14141	-1.6695e-08	1	1	5	4	4.5	6	2	4
ABCA11P	62	61	-25.5	-1.34932	0.424155	-1.32944	-6.91643e-07	1	1	68	129	98.5	79	67	73
ABCA12	11	7	8	3.66667	0.0712784	3.44853	2.27336e-07	1	0.869257	5	1	3	10	12	11
ABCA13	12	3	5	1.37037	0.632287	1.31784	1.29279e-07	1	1	19	8	13.5	17	20	18.5
ABCA17P	10	5	4	1.22857	0.686243	1.23365	1.17922e-07	1	1	14	21	17.5	19	24	21.5
ABCA2	922	841	111	1.03883	0.956957	1.01066	8.97965e-07	1	1	3249	2468	2858.5	3390	2549	2969.5
ABCA3	249	125	10	1.01428	0.957133	-1.01416	-2.89263e-07	1	1	825	576	700.5	700	721	710.5
ABCA4	700	691	462.5	3.72861	7.42852e-05	3.71567	1.3368e-05	1	0.00618669	165	174	169.5	399	865	632
ABCA5	413	350	111.5	1.16159	0.563659	1.15777	3.15461e-06	1	1	658	722	690	595	1008	801.5
ABCA6	12	10	10.5	11.5	0.00350608	10.1191	3.01323e-07	1	0.12843	2	0	1	11	12	11.5
ABCA7	240	169	182	1.42773	0.156723	1.42241	5.19091e-06	1	1	390	461	425.5	585	630	607.5
ABCA8	222	196	1.5	1.00575	0.926257	-1.04015	-3.04852e-07	1	1	372	150	261	176	349	262.5
ABCA9	26	23	15	11	0.00556025	10.5831	4.36531e-07	1	0.175516	0	3	1.5	7	26	16.5
ABCA9-AS1	0	0	0	1	1	1	0	1	1	0	0	0	0	0	0
ABCB1	4	2	2	3	0.419072	2.70628	5.68057e-08	1	1	2	0	1	2	4	3
ABCB10	774	521	-66	-1.03199	0.879778	-1.02625	-1.55792e-06	1	1	1742	2516	2129	1995	2131	2063
ABCB11	0	0	0	1	1	1	0	1	1	0	0	0	0	0	0
ABCB4	48	44	37.5	4.75	0.000694594	4.70251	1.075e-06	1	0.0378511	8	12	10	56	39	47.5
ABCB5	126	112	113.5	12.35	1.2261e-07	12.593	3.26935e-06	0.0032472	2.37022e-05	3	17	10	129	118	123.5
ABCB6	899	225	552	1.33074	0.0890133	1.34	1.62032e-05	1	0.957137	1332	2006	1669	2211	2231	2221
ABCB7	835	657	-498.5	-1.3528	0.0896283	-1.38747	-1.5724e-05	1	0.961019	2159	1664	1911.5	1502	1324	1413
ABCB8	536	189	87	1.03704	0.831403	1.03551	2.40138e-06	1	1	2081	2617	2349	2444	2428	2436
ABCB9	68	32	-41	-1.10459	0.668213	-1.12091	-1.36196e-06	1	1	442	424	433	410	374	392
ABCC1	123	110	-81.5	-1.58423	0.129085	-1.57849	-2.32384e-06	1	1	186	256	221	133	146	139.5
ABCC10	866	504	366	1.3107	0.158512	1.32455	1.09083e-05	1	1	930	1426	1178	1292	1796	1544
ABCC11	8	5	-5.5	-1.47826	0.457218	-1.47948	-1.60465e-07	1	1	16	18	17	10	13	11.5
ABCC12	0	0	0	1	1	1	0	1	1	0	0	0	0	0	0
ABCC13	1	1	-0.5	#DIV/0!	1	-5.16597	-1.49925e-08	1	1	1	0	0.5	0	0	0
ABCC2	522	490	-399	-12.0833	1.64896e-09	-12.5549	-1.19215e-05	4.36712e-05	5.82282e-07	542	328	435	52	20	36
ABCC3	2	2	0.5	2	1	1.84355	1.48991e-08	1	1	0	1	0.5	0	2	1
ABCC4	3058	2508	-2035	-1.66482	0.00388291	-1.71139	-6.2506e-05	1	0.138433	5844	4348	5096	3336	2786	3061
ABCC5	1349	1130	763.5	1.21849	0.25626	1.20488	2.0775e-05	1	1	3385	3604	3494.5	4734	3782	4258
ABCC5-AS1	0	0	0	1	1	1	0	1	1	0	0	0	0	0	0
ABCC6	0	0	0	1	1	1	0	1	1	0	0	0	0	0	0
ABCC6P1	0	0	0	1	1	1	0	1	1	0	0	0	0	0	0
ABCC6P2	0	0	0	1	1	1	0	1	1	0	0	0	0	0	0
ABCC8	1	1	-0.5	#DIV/0!	1	-4.86838	-1.39216e-08	1	1	0	1	0.5	0	0	0
ABCC9	1	1	-0.5	#DIV/0!	1	-4.86849	-1.3922e-08	1	1	0	1	0.5	0	0	0
ABCD1	238	220	186.5	1.40543	0.182816	1.38951	5.20517e-06	1	1	451	469	460	689	604	646.5
ABCD2	56	49	-8.5	-1.11486	0.725582	-1.16321	-3.46031e-07	1	1	107	58	82.5	97	51	74
ABCD3	721	462	31.5	1.01377	0.927041	1.01549	1.01616e-06	1	1	1927	2648	2287.5	2452	2186	2319
ABCD4	241	239	47.5	1.04585	0.839896	1.04192	1.25578e-06	1	1	965	1107	1036	963	1204	1083.5
ABCE1	2028	1194	83	1.01292	0.923824	1.01503	2.76718e-06	1	1	5409	7437	6423	6769	6243	6506
ABCF1	0	0	0	1	1	1	0	1	1	0	0	0	0	0	0
ABCF2	3716	1174	1263.5	1.17917	0.297371	1.19311	3.8646e-05	1	1	5194	8910	7052	8895	7736	8315.5
ABCF3	1253	423	609	1.26404	0.155099	1.26944	1.77683e-05	1	1	1874	2739	2306.5	3127	2704	2915.5
ABCG1	2	2	-2	#DIV/0!	0.188409	-17.091	-5.79086e-08	1	1	2	2	2	0	0	0
ABCG2	109	67	-58	-2.65714	0.0454549	-2.62943	-1.63002e-06	1	0.69026	63	123	93	56	14	35
ABCG4	19	15	-4.5	-1.34615	0.572553	-1.41574	-1.567e-07	1	1	27	8	17.5	14	12	13
ABCG5	174	30	88	1.62857	0.156259	1.68496	2.66323e-06	1	1	68	212	140	242	214	228
ABCG8	1	1	-0.5	#DIV/0!	1	-4.86853	-1.39221e-08	1	1	0	1	0.5	0	0	0
ABHD1	17	14	-13.5	-6.4	0.00525394	-6.28542	-3.97389e-07	1	0.168866	18	14	16	4	1	2.5
ABHD10	624	502	205	1.09588	0.613613	1.08861	5.47299e-06	1	1	1970	2306	2138	2594	2092	2343
ABHD11	331	240	-48	-1.07334	0.798244	-1.06339	-1.19222e-06	1	1	537	868	702.5	681	628	654.5
ABHD11-AS1	9	2	4.5	1.33333	0.652609	1.29632	1.19192e-07	1	1	17	10	13.5	17	19	18
ABHD12	1643	924	871	1.11386	0.520764	1.10427	2.31108e-05	1	1	7290	8009	7649.5	8933	8108	8520.5
ABHD12B	11	10	-3.5	-1.7	0.469108	-1.77284	-1.14107e-07	1	1	14	3	8.5	4	6	5
ABHD13	254	118	104.5	1.10383	0.62949	1.09872	2.86753e-06	1	1	916	1097	1006.5	1170	1052	1111
ABHD14A	359	304	274.5	1.66065	0.0428064	1.64836	7.79267e-06	1	0.674328	388	443	415.5	747	633	690
ABHD14A-ACY1	0	0	0	1	1	1	0	1	1	0	0	0	0	0	0
ABHD14B	1932	1218	998.5	1.22263	0.21819	1.21465	2.78074e-05	1	1	4128	4842	4485	6060	4907	5483.5
ABHD15	182	116	134.5	1.24589	0.369231	1.2383	3.77242e-06	1	1	514	580	547	667	696	681.5
ABHD16A	0	0	0	1	1	1	0	1	1	0	0	0	0	0	0
ABHD16B	15	9	1.5	1.01435	0.988093	1.00856	2.58896e-08	1	1	97	112	104.5	109	103	106
ABHD17A	85	77	-44.5	-1.06014	0.764906	-1.06846	-1.45656e-06	1	1	748	821	784.5	744	736	740
ABHD17B	206	165	76.5	1.07589	0.746955	1.06618	1.933e-06	1	1	961	1055	1008	1167	1002	1084.5
ABHD17C	1468	938	1004.5	1.93879	0.000320301	1.95706	2.91181e-05	1	0.0203915	805	1335	1070	2273	1876	2074.5
ABHD2	564	426	49	1.01047	0.97671	-1.00478	-6.48552e-07	1	1	4773	4583	4678	5009	4445	4727
ABHD3	578	190	329.5	1.47342	0.0761202	1.49278	9.72432e-06	1	0.883421	502	890	696	1080	971	1025.5
ABHD4	426	387	87	1.06099	0.764875	1.0559	2.29862e-06	1	1	1281	1572	1426.5	1707	1320	1513.5
ABHD5	659	170	344	1.43243	0.0913767	1.45507	1.02354e-05	1	0.970337	551	1040	795.5	1210	1069	1139.5
ABHD6	512	508	308	1.37699	0.155527	1.35647	8.47367e-06	1	1	815	819	817	1327	923	1125
ABHD8	91	69	5.5	1.01162	0.980022	1.0074	1.01142e-07	1	1	428	519	473.5	508	450	479
ABI1	449	328	-342.5	-1.16711	0.326934	-1.1829	-1.07831e-05	1	1	2438	2346	2392	1989	2110	2049.5
ABI2	2789	2342	-2448.5	-1.43371	0.020681	-1.45233	-7.34676e-05	1	0.436774	8211	7977	8094	5422	5869	5645.5
ABI3	4	4	-2	#DIV/0!	0.25997	-16.166	-5.45795e-08	1	1	0	4	2	0	0	0
ABI3BP	11	9	-2	-1.07547	0.894771	-1.07606	-5.8078e-08	1	1	24	33	28.5	31	22	26.5
ABL1	692	681	640	1.21161	0.270721	1.19687	1.73253e-05	1	1	3019	3030	3024.5	3711	3618	3664.5
ABL2	894	810	539	1.09939	0.608606	1.08625	1.36219e-05	1	1	5465	5381	5423	5649	6275	5962
ABLIM1	1115	928	-693.5	-1.40449	0.0572476	-1.43851	-2.16366e-05	1	0.77991	2736	2080	2408	1621	1808	1714.5
ABLIM2	142	105	-87	-1.94054	0.0516844	-2.00521	-2.66796e-06	1	0.73727	216	143	179.5	111	74	92.5
ABLIM3	623	549	-311.5	-1.68462	0.0683281	-1.76483	-9.99311e-06	1	0.860895	1041	492	766.5	492	418	455
ABO	0	0	0	1	1	1	0	1	1	0	0	0	0	0	0
ABR	3	1	-1.5	-1.5	0.710615	-1.4961	-4.46725e-08	1	1	5	4	4.5	2	4	3
ABRA	0	0	0	1	1	1	0	1	1	0	0	0	0	0	0
ABRACL	536	145	201	1.20948	0.333758	1.22472	6.1156e-06	1	1	697	1222	959.5	1233	1088	1160.5
ABT1	504	425	-115.5	-1.08054	0.687436	-1.07742	-3.19863e-06	1	1	1337	1762	1549.5	1258	1610	1434
ABTB1	224	92	-116	-1.18954	0.425295	-1.21268	-3.73562e-06	1	1	770	686	728	678	546	612
ABTB2	431	431	-360	-1.81264	0.0115909	-1.81939	-1.04384e-05	1	0.298129	732	874	803	443	443	443
ACAA1	532	126	224.5	1.16636	0.379119	1.17123	6.61152e-06	1	1	1105	1594	1349.5	1637	1511	1574
ACAA2	136	10	-67.5	-1.04359	0.751599	-1.05737	-2.55215e-06	1	1	1621	1611	1616	1612	1485	1548.5
ACACA	113	109	-65.5	-3.18333	0.0112653	-3.3468	-2.03444e-06	1	0.291642	141	50	95.5	28	32	30
ACACB	322	211	-20.5	-1.05899	0.767117	-1.11391	-1.14009e-06	1	1	529	207	368	318	377	347.5
ACAD10	750	584	-368	-1.40351	0.112709	-1.45352	-1.1872e-05	1	1	1572	988	1280	1002	822	912
ACAD11	29	21	12.5	1.19531	0.623326	1.19353	3.57963e-07	1	1	58	70	64	66	87	76.5
ACAD8	612	339	254.5	1.28596	0.223749	1.2925	7.42765e-06	1	1	702	1078	890	1314	975	1144.5
ACAD9	1156	542	493	1.22068	0.232375	1.22391	1.43184e-05	1	1	1842	2626	2234	2998	2456	2727
ACADL	0	0	0	1	1	1	0	1	1	0	0	0	0	0	0
ACADM	637	410	-48.5	-1.0243	0.896999	-1.0221	-1.26789e-06	1	1	1726	2363	2044.5	2039	1953	1996
ACADS	178	110	-17	-1.03728	0.817459	-1.0683	-8.95544e-07	1	1	562	384	473	460	452	456
ACADSB	210	172	-9.5	-1.00968	0.901832	-1.0274	-7.74233e-07	1	1	1067	914	990.5	876	1086	981
ACADVL	658	652	24.5	1.00412	0.978699	-1.00421	-7.21998e-07	1	1	5645	6260	5952.5	6303	5651	5977
ACAN	104	64	-75	-2.17188	0.0302333	-2.21897	-2.23609e-06	1	0.549176	148	130	139	84	44	64
ACAP1	5	3	0	-1	1	-1.03249	-5.25852e-09	1	1	8	3	5.5	5	6	5.5
ACAP2	578	534	16.5	1.00355	0.974241	-1.00512	-6.85237e-07	1	1	4413	4870	4641.5	4947	4369	4658
ACAP3	252	65	67	1.03702	0.855934	1.03116	1.63065e-06	1	1	1684	1936	1810	1883	1871	1877
ACAT1	876	524	-605	-1.18912	0.257454	-1.20772	-1.90858e-05	1	1	3899	3709	3804	3375	3023	3199
ACAT2	2676	456	901	1.29406	0.18086	1.33316	2.84847e-05	1	1	1726	4402	3064	3984	3946	3965
ACBD3	520	242	-316	-1.07785	0.587893	-1.09196	-1.07378e-05	1	1	4440	4310	4375	3920	4198	4059
ACBD4	317	307	-83	-1.2296	0.475203	-1.27965	-2.91857e-06	1	1	598	291	444.5	281	442	361.5
ACBD5	816	408	462.5	1.23549	0.208926	1.23387	1.32371e-05	1	1	1760	2168	1964	2277	2576	2426.5
ACBD6	110	41	-66	-1.04259	0.760479	-1.05547	-2.47193e-06	1	1	1625	1606	1615.5	1515	1584	1549.5
ACBD7	53	21	-30	-1.29126	0.419648	-1.30324	-8.96735e-07	1	1	126	140	133	119	87	103
ACCS	65	57	22.5	1.0974	0.765453	1.09249	6.18441e-07	1	1	217	245	231	225	282	253.5
ACCSL	9	7	2.5	1.83333	0.71276	1.67076	6.43773e-08	1	1	6	0	3	9	2	5.5
ACD	148	77	38	1.08994	0.73848	1.09234	1.11778e-06	1	1	351	494	422.5	499	422	460.5
ACE	1	1	0.5	#DIV/0!	1	5.02048	1.4469e-08	1	1	0	0	0	0	1	0.5
ACE2	5	3	0.5	1.1	1	1.09362	1.3905e-08	1	1	5	5	5	3	8	5.5
ACER1	0	0	0	1	1	1	0	1	1	0	0	0	0	0	0
ACER2	83	77	-40.5	-1.57042	0.222303	-1.63564	-1.3009e-06	1	1	150	73	111.5	67	75	71
ACER3	927	629	574.5	1.34442	0.0869982	1.3415	1.64387e-05	1	0.944287	1519	1817	1668	2039	2446	2242.5
ACHE	437	160	151	1.2833	0.529426	1.22611	3.6345e-06	1	1	739	327	533	604	764	684
ACIN1	1812	1642	-685	-1.12394	0.45763	-1.12191	-1.93746e-05	1	1	5306	7118	6212	5476	5578	5527
ACKR1	0	0	0	1	1	1	0	1	1	0	0	0	0	0	0
ACKR2	12	12	-6.5	#DIV/0!	0.0171608	-56.9031	-2.01185e-07	1	0.387457	12	1	6.5	0	0	0
ACKR3	2	2	-1	#DIV/0!	0.602156	-8.64989	-2.75305e-08	1	1	0	2	1	0	0	0
ACKR4	6	4	-1	-1.33333	0.87383	-1.30493	-2.71142e-08	1	1	2	6	4	6	0	3
ACLY	6798	1453	2242	1.14637	0.367455	1.15639	6.82505e-05	1	1	11918	18716	15317	17855	17263	17559
ACMSD	1	1	-0.5	#DIV/0!	1	-4.86846	-1.39219e-08	1	1	0	1	0.5	0	0	0
ACO1	490	209	269.5	1.15111	0.416625	1.14487	7.46368e-06	1	1	1643	1924	1783.5	2133	1973	2053
ACO2	452	126	-229.5	-1.03297	0.777597	-1.0453	-9.06288e-06	1	1	7131	7250	7190.5	7124	6798	6961
ACOT1	14	12	5	1.33333	0.647995	1.30482	1.3572e-07	1	1	18	12	15	14	26	20
ACOT11	3	2	0	-1	1	1.02733	1.24015e-09	1	1	0	3	1.5	2	1	1.5
ACOT12	10	10	-5.5	-1.45833	0.456597	-1.49541	-1.72676e-07	1	1	22	13	17.5	12	12	12
ACOT13	418	116	-98.5	-1.06156	0.705018	-1.07239	-3.33774e-06	1	1	1704	1693	1698.5	1391	1809	1600
ACOT2	28	17	-13.5	-1.02562	0.887862	-1.0363	-5.50259e-07	1	1	532	549	540.5	521	533	527
ACOT4	0	0	0	1	1	1	0	1	1	0	0	0	0	0	0
ACOT6	2	2	-1	#DIV/0!	0.602074	-8.65006	-2.75312e-08	1	1	0	2	1	0	0	0
ACOT7	596	538	-204	-1.04422	0.742606	-1.05198	-6.89098e-06	1	1	4548	5086	4817	4736	4490	4613
ACOT8	58	25	-35	-1.07839	0.73197	-1.09345	-1.1991e-06	1	1	488	475	481.5	463	430	446.5
ACOT9	399	222	139	1.08893	0.632535	1.08669	3.9083e-06	1	1	1414	1712	1563	1591	1813	1702
ACOX1	716	468	40.5	1.0162	0.98451	1.00377	2.75049e-07	1	1	2569	2430	2499.5	2182	2898	2540
ACOX2	127	61	-61.5	-1.83108	0.134144	-1.82793	-1.7507e-06	1	1	105	166	135.5	109	39	74
ACOX3	163	117	75.5	1.1284	0.671001	1.11151	1.91697e-06	1	1	617	559	588	605	722	663.5
ACOXL	3	3	-1.5	#DIV/0!	0.374225	-13.7467	-4.5873e-08	1	1	3	0	1.5	0	0	0
ACP1	2119	807	276	1.05632	0.69671	1.06513	9.09914e-06	1	1	3841	5960	4900.5	5200	5153	5176.5
ACP2	1255	797	740	1.64572	0.00801778	1.66103	2.16367e-05	1	0.228027	917	1375	1146	1600	2172	1886
ACP5	3358	2156	1538.5	1.165	0.440042	1.14421	3.94307e-05	1	1	10066	8583	9324.5	9785	11941	10863
ACP6	594	318	346.5	1.42778	0.0805726	1.43555	1.01053e-05	1	0.910361	672	948	810	1047	1266	1156.5
ACPP	369	233	-210.5	-2.3239	0.0201063	-2.42251	-6.46007e-06	1	0.42805	460	279	369.5	227	91	159
ACPT	11	9	3.5	1.58333	0.535331	1.54665	9.70886e-08	1	1	6	6	6	15	4	9.5
ACR	0	0	0	1	1	1	0	1	1	0	0	0	0	0	0
ACRBP	3	2	-0.5	-1.1	1	-1.09157	-1.34896e-08	1	1	4	7	5.5	5	5	5
ACRC	36	22	-1.5	-1.01923	0.944813	-1.03322	-7.48873e-08	1	1	85	74	79.5	60	96	78
ACRV1	9	8	5	2.11111	0.284117	2.06349	1.43228e-07	1	1	5	4	4.5	6	13	9.5
ACSBG1	50	39	-11	-1.25	0.574275	-1.31217	-3.96425e-07	1	1	80	30	55	41	47	44
ACSBG2	4	2	-2	-1.5	0.640994	-1.48715	-5.76497e-08	1	1	5	7	6	5	3	4
ACSF2	984	918	-444	-2.03738	0.0370511	-2.17166	-1.43731e-05	1	0.618701	1331	413	872	509	347	428
ACSF3	170	129	-112	-1.16531	0.465506	-1.18402	-3.5868e-06	1	1	827	752	789.5	657	698	677.5
ACSL1	4649	3513	-3389.5	-1.79622	0.000622455	-1.83825	-0.000102349	1	0.0342725	8338	6955	7646.5	4825	3689	4257
ACSL3	3264	1971	-1194.5	-1.08672	0.577239	-1.09173	-3.63775e-05	1	1	13984	15955	14969.5	12691	14859	13775
ACSL4	1199	392	446.5	1.07672	0.64433	1.07392	1.24071e-05	1	1	5263	6376	5819.5	6070	6462	6266
ACSL5	38	33	33	1.95652	0.0722624	1.94233	9.42631e-07	1	0.869908	32	37	34.5	70	65	67.5
ACSL6	118	108	-65.5	-4.44737	0.00468554	-4.68819	-2.03551e-06	1	0.156089	132	37	84.5	14	24	19
ACSM1	0	0	0	1	1	1	0	1	1	0	0	0	0	0	0
ACSM2A	0	0	0	1	1	1	0	1	1	0	0	0	0	0	0
ACSM2B	0	0	0	1	1	1	0	1	1	0	0	0	0	0	0
ACSM3	31	28	-12	-1.92308	0.254376	-2.01573	-3.85305e-07	1	1	39	11	25	8	18	13
ACSM4	0	0	0	1	1	1	0	1	1	0	0	0	0	0	0
ACSM5	0	0	0	1	1	1	0	1	1	0	0	0	0	0	0
ACSM6	3	2	-2	-2.33333	0.463387	-2.26536	-5.90134e-08	1	1	4	3	3.5	2	1	1.5
ACSS1	1261	1245	-849.5	-1.62926	0.0106384	-1.67746	-2.6298e-05	1	0.281802	2603	1796	2199.5	1342	1358	1350
ACSS2	1523	1435	-659.5	-1.1402	0.381561	-1.16947	-2.29069e-05	1	1	6081	4646	5363.5	4850	4558	4704
ACSS3	5	4	-4	-9	0.0700869	-7.40203	-1.15271e-07	1	0.864429	4	5	4.5	0	1	0.5
ACTA1	10	8	-6	-3	0.12967	-2.87975	-1.69243e-07	1	1	6	12	9	2	4	3
ACTA2	45	41	-17.5	-1.4375	0.36913	-1.5012	-5.78368e-07	1	1	80	35	57.5	39	41	40
ACTA2-AS1	11	9	8.5	2.0625	0.176564	2.04034	2.43399e-07	1	1	7	9	8	18	15	16.5
ACTB	23767	21787	-5752	-1.09992	0.567322	-1.09507	-0.000157126	1	1	51432	75199	63315.5	61715	53412	57563.5
ACTBL2	98	90	-24	-1.43636	0.512316	-1.379	-5.97592e-07	1	1	30	128	79	72	38	55
ACTC1	0	0	0	1	1	1	0	1	1	0	0	0	0	0	0
ACTG1	22035	21135	-16092	-1.14844	0.341434	-1.15768	-0.000491447	1	1	119005	129991	124498	107956	108856	108406
ACTG1P17	3	1	-0.5	-1.05882	1	-1.06535	-1.62323e-08	1	1	9	9	9	7	10	8.5
ACTG1P20	18	13	-2.5	-1.05814	0.906623	-1.05399	-6.71492e-08	1	1	39	52	45.5	34	52	43
ACTG1P4	3	3	0.5	1.5	1	1.50112	1.57298e-08	1	1	0	2	1	0	3	1.5
ACTG2	6	1	-3	-1.54545	0.552967	-1.5596	-9.00949e-08	1	1	9	8	8.5	8	3	5.5
ACTL10	1	0	-0.5	-1.33333	1	-1.3182	-1.48389e-08	1	1	2	2	2	2	1	1.5
ACTL6A	1787	1408	-40.5	-1.01035	0.986302	-1.00313	-3.50777e-07	1	1	3059	4846	3952.5	4386	3438	3912
ACTL6B	2	2	1.5	#DIV/0!	0.321969	13.0096	4.32202e-08	1	1	0	0	0	1	2	1.5
ACTL7A	0	0	0	1	1	1	0	1	1	0	0	0	0	0	0
ACTL7B	0	0	0	1	1	1	0	1	1	0	0	0	0	0	0
ACTL8	38	21	6	1.24	0.654655	1.31236	2.13851e-07	1	1	6	44	25	23	39	31
ACTL9	0	0	0	1	1	1	0	1	1	0	0	0	0	0	0
ACTN1	2605	2092	-1786	-1.26819	0.11102	-1.27659	-5.2919e-05	1	1	7883	9008	8445.5	6916	6403	6659.5
ACTN1-AS1	2	2	-1.5	#DIV/0!	0.320493	-12.9117	-4.2868e-08	1	1	1	2	1.5	0	0	0
ACTN2	28	17	2.5	1.02632	0.948742	1.02666	7.28115e-08	1	1	81	109	95	103	92	97.5
ACTN3	4	3	-1	-2	0.767751	-1.99401	-3.21483e-08	1	1	4	0	2	1	1	1
ACTN4	5082	2673	-2048.5	-1.12106	0.43696	-1.12932	-6.28031e-05	1	1	17634	20307	18970.5	18619	15225	16922
ACTR10	311	117	86	1.06674	0.725955	1.06523	2.41836e-06	1	1	1133	1444	1288.5	1422	1327	1374.5
ACTR1A	2383	582	1255	1.29189	0.103744	1.30285	3.71467e-05	1	1	3399	5200	4299.5	5327	5782	5554.5
ACTR1B	140	86	-48	-1.02249	0.844293	-1.03349	-2.05409e-06	1	1	2139	2225	2182	2183	2085	2134
ACTR2	5450	5057	-1276.5	-1.06079	0.692907	-1.06237	-3.76195e-05	1	1	19550	25000	22275	22054	19943	20998.5
ACTR3	5755	5602	-1826.5	-1.14266	0.420597	-1.13754	-5.05472e-05	1	1	11829	17431	14630	13931	11676	12803.5
ACTR3B	135	95	20.5	1.03755	0.889734	1.03536	5.55577e-07	1	1	479	613	546	614	519	566.5
ACTR3BP2	0	0	0	1	1	1	0	1	1	0	0	0	0	0	0
ACTR3BP5	0	0	0	1	1	1	0	1	1	0	0	0	0	0	0
ACTR3C	30	26	15	3.14286	0.0727478	3.10338	4.27266e-07	1	0.872606	5	9	7	35	9	22
ACTR5	197	35	66.5	1.15096	0.568047	1.16093	2.02073e-06	1	1	342	539	440.5	510	504	507
ACTR6	280	163	-23	-1.02132	0.913801	-1.02154	-6.6823e-07	1	1	962	1242	1102	1079	1079	1079
ACTR8	595	381	293.5	1.28086	0.209261	1.27487	8.27672e-06	1	1	934	1156	1045	1529	1148	1338.5
ACTRT1	0	0	0	1	1	1	0	1	1	0	0	0	0	0	0
ACTRT2	0	0	0	1	1	1	0	1	1	0	0	0	0	0	0
ACTRT3	10	8	-5.5	-6.5	0.0659139	-5.71801	-1.5323e-07	1	0.847378	3	10	6.5	0	2	1
ACVR1	692	140	338.5	1.18039	0.314445	1.18348	9.87835e-06	1	1	1593	2160	1876.5	2145	2285	2215
ACVR1B	263	225	14	1.01329	0.977945	1.00602	1.83328e-07	1	1	974	1133	1053.5	1199	936	1067.5
ACVR1C	297	229	-104.5	-1.26389	0.394835	-1.30199	-3.45081e-06	1	1	615	386	500.5	318	474	396
ACVR2A	63	51	-27	-1.10365	0.68608	-1.12664	-9.48225e-07	1	1	313	262	287.5	271	250	260.5
ACVR2B	75	31	16	1.05527	0.923573	1.03108	2.64998e-07	1	1	327	252	289.5	296	315	305.5
ACVR2B-AS1	36	30	-1.5	-1.04054	0.875574	-1.09206	-9.75015e-08	1	1	52	25	38.5	55	19	37
ACVRL1	24	17	-11	-2.46667	0.153722	-2.57973	-3.43743e-07	1	1	27	10	18.5	12	3	7.5
ACY1	17	13	9.5	1.18627	0.666413	1.17502	2.59229e-07	1	1	49	53	51	66	55	60.5
ACY3	0	0	0	1	1	1	0	1	1	0	0	0	0	0	0
ACYP1	224	181	-139.5	-1.26546	0.316341	-1.27041	-4.08334e-06	1	1	602	728	665	547	504	525.5
ACYP2	103	58	-70	-1.70352	0.097695	-1.71954	-2.05327e-06	1	1	159	180	169.5	122	77	99.5
ADA	226	137	-85.5	-1.1232	0.57675	-1.14407	-2.88005e-06	1	1	848	711	779.5	622	766	694
ADAD1	0	0	0	1	1	1	0	1	1	0	0	0	0	0	0
ADAD2	0	0	0	1	1	1	0	1	1	0	0	0	0	0	0
ADAL	174	23	65.5	1.08177	0.719183	1.07968	1.83877e-06	1	1	714	888	801	865	868	866.5
ADAM10	2512	1781	-85.5	-1.00817	0.95743	-1.00834	-2.51206e-06	1	1	9296	11808	10552	10027	10906	10466.5
ADAM11	344	208	27.5	1.04344	0.983236	1.00708	1.33802e-07	1	1	805	461	633	597	724	660.5
ADAM12	31	26	-28	-3.07407	0.0102686	-3.09833	-8.20108e-07	1	0.275256	42	41	41.5	16	11	13.5
ADAM15	821	715	697.5	1.14384	0.447996	1.12904	1.82292e-05	1	1	4902	4796	4849	5476	5617	5546.5
ADAM17	685	603	-478	-1.17194	0.301587	-1.19231	-1.53666e-05	1	1	3424	3092	3258	2821	2739	2780
ADAM18	0	0	0	1	1	1	0	1	1	0	0	0	0	0	0
ADAM19	3488	2452	-2568	-2.15416	2.25734e-05	-2.17223	-7.46801e-05	0.597835	0.00230824	4391	5195	4793	2743	1707	2225
ADAM1A	37	18	-15	-1.25	0.550661	-1.24667	-4.2779e-07	1	1	66	84	75	47	73	60
ADAM2	0	0	0	1	1	1	0	1	1	0	0	0	0	0	0
ADAM20	4	4	1	2	0.786198	1.82584	2.79092e-08	1	1	2	0	1	0	4	2
ADAM20P1	2	2	1	#DIV/0!	0.588983	9.05778	2.89985e-08	1	1	0	0	0	0	2	1
ADAM21	182	154	-95.5	-3.44872	0.0100055	-3.6763	-2.99303e-06	1	0.270388	207	62	134.5	53	25	39
ADAM21P1	9	2	-2.5	-1.45455	0.669147	-1.47193	-7.56168e-08	1	1	8	8	8	10	1	5.5
ADAM22	344	264	-51	-1.05285	0.754159	-1.07547	-2.10023e-06	1	1	1148	884	1016	804	1126	965
ADAM23	4547	4409	3121.5	3.26524	8.39216e-08	3.22776	8.97601e-05	0.00222258	1.7924e-05	1447	1309	1378	3143	5856	4499.5
ADAM28	0	0	0	1	1	1	0	1	1	0	0	0	0	0	0
ADAM29	0	0	0	1	1	1	0	1	1	0	0	0	0	0	0
ADAM30	0	0	0	1	1	1	0	1	1	0	0	0	0	0	0
ADAM32	5	4	-3.5	-8	0.107322	-6.7228	-1.03066e-07	1	1	5	3	4	0	1	0.5
ADAM33	0	0	0	1	1	1	0	1	1	0	0	0	0	0	0
ADAM3A	0	0	0	1	1	1	0	1	1	0	0	0	0	0	0
ADAM5	0	0	0	1	1	1	0	1	1	0	0	0	0	0	0
ADAM6	0	0	0	1	1	1	0	1	1	0	0	0	0	0	0
ADAM7	0	0	0	1	1	1	0	1	1	0	0	0	0	0	0
ADAM8	16	12	3.5	1.2	0.743233	1.18277	9.33452e-08	1	1	17	18	17.5	29	13	21
ADAM9	6113	4670	-2204.5	-1.14531	0.383255	-1.14678	-6.39021e-05	1	1	15041	19711	17376	16745	13598	15171.5
ADAMDEC1	0	0	0	1	1	1	0	1	1	0	0	0	0	0	0
ADAMTS1	36	28	28	4.5	0.00211641	4.53689	8.10978e-07	1	0.0873069	4	12	8	32	40	36
ADAMTS10	7	4	2.5	2	0.530824	1.85487	6.82274e-08	1	1	5	0	2.5	3	7	5
ADAMTS12	0	0	0	1	1	1	0	1	1	0	0	0	0	0	0
ADAMTS13	100	58	27	1.09474	0.830848	1.06834	5.74898e-07	1	1	329	241	285	283	341	312
ADAMTS14	4	4	1	2	0.786586	1.92833	2.91153e-08	1	1	0	2	1	4	0	2
ADAMTS15	8	6	3.5	1.63636	0.482317	1.62514	1.00518e-07	1	1	4	7	5.5	12	6	9
ADAMTS16	6	5	4.5	10	0.0507739	8.23897	1.29184e-07	1	0.73121	0	1	0.5	6	4	5
ADAMTS17	84	45	-53	-1.52736	0.189616	-1.53924	-1.55502e-06	1	1	142	165	153.5	120	81	100.5
ADAMTS18	0	0	0	1	1	1	0	1	1	0	0	0	0	0	0
ADAMTS19	0	0	0	1	1	1	0	1	1	0	0	0	0	0	0
ADAMTS19-AS1	0	0	0	1	1	1	0	1	1	0	0	0	0	0	0
ADAMTS2	1	1	-0.5	#DIV/0!	1	-5.16583	-1.49921e-08	1	1	1	0	0.5	0	0	0
ADAMTS20	0	0	0	1	1	1	0	1	1	0	0	0	0	0	0
ADAMTS3	33	26	19	6.42857	0.0270018	5.9126	5.44435e-07	1	0.520462	7	0	3.5	12	33	22.5
ADAMTS4	19	17	-11.5	-2.64286	0.0887278	-2.70772	-3.50291e-07	1	0.956786	25	12	18.5	6	8	7
ADAMTS5	6	6	2	3	0.515409	2.83396	5.74416e-08	1	1	0	2	1	6	0	3
ADAMTS6	1068	919	-325	-1.31569	0.280465	-1.29564	-8.70876e-06	1	1	895	1814	1354.5	1313	746	1029.5
ADAMTS7	134	80	83	2.33871	0.060354	2.23167	2.30914e-06	1	0.80245	89	35	62	121	169	145
ADAMTS7P1	0	0	0	1	1	1	0	1	1	0	0	0	0	0	0
ADAMTS8	4	4	0	-1	1	1.05985	3.48575e-09	1	1	0	4	2	0	4	2
ADAMTS9	272	255	213	2.39672	0.00326037	2.37394	6.069e-06	1	0.121275	144	161	152.5	416	315	365.5
ADAMTS9-AS1	1	1	0	-1	1	-1.03145	-5.6279e-10	1	1	1	0	0.5	1	0	0.5
ADAMTS9-AS2	0	0	0	1	1	1	0	1	1	0	0	0	0	0	0
ADAMTSL1	0	0	0	1	1	1	0	1	1	0	0	0	0	0	0
ADAMTSL2	0	0	0	1	1	1	0	1	1	0	0	0	0	0	0
ADAMTSL3	36	34	-16.5	-2.94118	0.0969583	-3.12897	-5.25841e-07	1	0.999322	42	8	25	11	6	8.5
ADAMTSL4	47	28	-20.5	-1.50617	0.321153	-1.54474	-6.39216e-07	1	1	75	47	61	28	53	40.5
ADAMTSL4-AS1	4	2	-0.5	-1.25	1	-1.24273	-1.47147e-08	1	1	2	3	2.5	4	0	2
ADAMTSL5	51	37	28	1.08383	0.79922	1.07219	7.00414e-07	1	1	327	341	334	378	346	362
ADAP1	696	649	-591.5	-3.37074	4.18837e-06	-3.44686	-1.75317e-05	0.110925	0.00056307	922	760	841	273	226	249.5
ADAP2	20	18	-14	-15	0.00131365	-13.8794	-4.18046e-07	1	0.0611434	20	10	15	0	2	1
ADAR	2952	1643	289.5	1.01929	0.912996	1.01689	7.30643e-06	1	1	13528	16480	15004	14837	15750	15293.5
ADARB1	1953	1494	-1018.5	-1.68563	0.0147055	-1.75642	-3.22187e-05	1	0.346495	3209	1799	2504	1715	1256	1485.5
ADARB2	4	4	-2	#DIV/0!	0.253643	-18.0944	-6.15197e-08	1	1	4	0	2	0	0	0
ADARB2-AS1	0	0	0	1	1	1	0	1	1	0	0	0	0	0	0
ADAT1	617	137	251.5	1.21927	0.282492	1.23322	7.59751e-06	1	1	850	1444	1147	1467	1330	1398.5
ADAT2	88	53	29	1.13712	0.655701	1.14155	8.59388e-07	1	1	179	244	211.5	214	267	240.5
ADAT3	29	24	-9	-1.10651	0.769729	-1.10411	-2.53297e-07	1	1	79	108	93.5	84	85	84.5
ADCK1	65	27	30.5	1.06448	0.830126	1.05657	7.7562e-07	1	1	452	494	473	490	517	503.5
ADCK2	520	440	345	1.1746	0.372305	1.16381	9.40179e-06	1	1	1936	2016	1976	2186	2456	2321
ADCK3	411	160	-284.5	-1.30542	0.165816	-1.32449	-8.67046e-06	1	1	1217	1215	1216	1057	806	931.5
ADCK4	262	228	-54.5	-1.07681	0.754405	-1.07368	-1.50155e-06	1	1	633	895	764	752	667	709.5
ADCK5	90	26	29.5	1.07393	0.790702	1.07267	8.35114e-07	1	1	354	444	399	418	439	428.5
ADCY1	2184	794	507	1.11682	0.716094	1.07841	1.01397e-05	1	1	5432	3248	4340	4638	5056	4847
ADCY10	2	2	-1	#DIV/0!	0.60205	-8.65011	-2.75313e-08	1	1	0	2	1	0	0	0
ADCY10P1	53	29	-20	-1.20942	0.590435	-1.20603	-5.68155e-07	1	1	101	130	115.5	77	114	95.5
ADCY2	204	168	-88.5	-2.20408	0.0787999	-2.35249	-2.84217e-06	1	0.901124	246	78	162	105	42	73.5
ADCY3	299	135	71.5	1.0345	0.865634	1.02848	1.70585e-06	1	1	1923	2222	2072.5	2201	2087	2144
ADCY4	1	1	0.5	#DIV/0!	1	5.02049	1.4469e-08	1	1	0	0	0	0	1	0.5
ADCY5	41	31	-19.5	-2.95	0.0823798	-3.11808	-6.11565e-07	1	0.920072	45	14	29.5	16	4	10
ADCY6	190	182	11	1.00516	0.954505	-1.01017	-6.26413e-07	1	1	2218	2042	2130	2050	2232	2141
ADCY7	283	274	94.5	1.05394	0.812364	1.04195	2.13455e-06	1	1	1714	1790	1752	1988	1705	1846.5
ADCY8	2	2	1	#DIV/0!	0.597402	8.91325	2.84783e-08	1	1	0	0	0	2	0	1
ADCY9	808	773	-195	-1.15745	0.465271	-1.19747	-7.0543e-06	1	1	1820	1047	1433.5	1012	1465	1238.5
ADCYAP1	0	0	0	1	1	1	0	1	1	0	0	0	0	0	0
ADCYAP1R1	0	0	0	1	1	1	0	1	1	0	0	0	0	0	0
ADD1	3222	950	1588.5	1.24986	0.150543	1.25496	4.6361e-05	1	1	5199	7516	6357.5	8421	7471	7946
ADD2	235	63	-90.5	-1.06946	0.674683	-1.08312	-3.11874e-06	1	1	1425	1362	1393.5	1190	1416	1303
ADD3	591	233	-188.5	-1.05649	0.689671	-1.07117	-6.83787e-06	1	1	3642	3409	3525.5	3051	3623	3337
ADD3-AS1	3	3	-0.5	-1.5	1	-1.38077	-1.23987e-08	1	1	0	3	1.5	0	2	1
ADGB	0	0	0	1	1	1	0	1	1	0	0	0	0	0	0
ADGRA1	0	0	0	1	1	1	0	1	1	0	0	0	0	0	0
ADGRA1-AS1	0	0	0	1	1	1	0	1	1	0	0	0	0	0	0
ADGRA2	977	692	85.5	1.03592	0.978224	1.00603	4.25629e-07	1	1	2869	1892	2380.5	2177	2755	2466
ADGRA3	635	583	466.5	1.33345	0.116085	1.32145	1.30644e-05	1	1	1373	1425	1399	1723	2008	1865.5
ADGRB1	2870	2776	-2769.5	-20.7821	4.10466e-39	-21.0923	-8.05224e-05	1.08708e-34	9.88252e-36	2856	2963	2909.5	187	93	140
ADGRB2	324	264	-97.5	-1.18173	0.478256	-1.22442	-3.46269e-06	1	1	796	472	634	532	541	536.5
ADGRB3	0	0	0	1	1	1	0	1	1	0	0	0	0	0	0
ADGRD1	329	322	-162.5	-20.1176	0.000863685	-22.0732	-5.1758e-06	1	0.0444152	332	10	171	14	3	8.5
ADGRE1	6	1	3.5	2.4	0.358455	2.21729	9.66651e-08	1	1	5	0	2.5	6	6	6
ADGRE2	10	5	-4	-1.32	0.616497	-1.32039	-1.15891e-07	1	1	14	19	16.5	16	9	12.5
ADGRE3	0	0	0	1	1	1	0	1	1	0	0	0	0	0	0
ADGRE4P	0	0	0	1	1	1	0	1	1	0	0	0	0	0	0
ADGRE5	639	577	-193	-1.05752	0.669945	-1.07781	-7.51278e-06	1	1	3837	3260	3548.5	3198	3513	3355.5
ADGRF1	2	2	1	#DIV/0!	0.588925	9.05775	2.89984e-08	1	1	0	0	0	0	2	1
ADGRF2	0	0	0	1	1	1	0	1	1	0	0	0	0	0	0
ADGRF3	10	3	2	1.4	0.661416	1.4695	6.54415e-08	1	1	0	10	5	7	7	7
ADGRF4	4	4	-3	#DIV/0!	0.0720244	-24.7728	-8.55541e-08	1	0.869257	2	4	3	0	0	0
ADGRF5	14	14	-8	#DIV/0!	0.00645936	-69.3214	-2.45876e-07	1	0.195343	14	2	8	0	0	0
ADGRG1	6638	5180	-1723.5	-1.10917	0.480339	-1.14325	-6.50067e-05	1	1	20830	14192	17511	15925	15650	15787.5
ADGRG2	29	25	16	5	0.0178672	4.91882	4.5715e-07	1	0.398984	2	6	4	31	9	20
ADGRG3	36	35	-16.5	-4	0.0649446	-4.26424	-5.27247e-07	1	0.840661	40	4	22	6	5	5.5
ADGRG4	0	0	0	1	1	1	0	1	1	0	0	0	0	0	0
ADGRG5	0	0	0	1	1	1	0	1	1	0	0	0	0	0	0
ADGRG6	3633	1448	956	1.16161	0.355366	1.18	3.00887e-05	1	1	4099	7732	5915.5	7459	6284	6871.5
ADGRG7	4	4	-2	#DIV/0!	0.259943	-16.166	-5.45798e-08	1	1	0	4	2	0	0	0
ADGRL1	642	390	-50	-1.01603	0.831883	-1.03841	-3.44527e-06	1	1	3491	2849	3170	3139	3101	3120
ADGRL2	5501	5494	4711.5	160.712	1.25052e-95	158.356	0.00013584	3.31187e-91	4.73124e-92	33	26	29.5	3955	5527	4741
ADGRL3	2	2	2	#DIV/0!	0.188909	16.974	5.74876e-08	1	1	0	0	0	2	2	2
ADGRL3-AS1	0	0	0	1	1	1	0	1	1	0	0	0	0	0	0
ADGRL4	0	0	0	1	1	1	0	1	1	0	0	0	0	0	0
ADGRV1	20	19	17.5	8	0.000898574	7.67541	5.03854e-07	1	0.0453873	2	3	2.5	18	22	20
ADH1A	0	0	0	1	1	1	0	1	1	0	0	0	0	0	0
ADH1B	0	0	0	1	1	1	0	1	1	0	0	0	0	0	0
ADH1C	4	4	2	#DIV/0!	0.255547	17.1539	5.81348e-08	1	1	0	0	0	0	4	2
ADH4	1	1	0.5	#DIV/0!	1	4.96503	1.42694e-08	1	1	0	0	0	1	0	0.5
ADH5	1647	960	0.5	1.0001	0.987108	1.00259	3.82561e-07	1	1	4333	5980	5156.5	5294	5020	5157
ADH6	3	2	1	1.5	0.811142	1.48152	2.91204e-08	1	1	1	3	2	4	2	3
ADH7	0	0	0	1	1	1	0	1	1	0	0	0	0	0	0
ADHFE1	140	133	-53.5	-1.64848	0.212839	-1.74922	-1.77622e-06	1	1	206	66	136	92	73	82.5
ADI1	641	252	82	1.08262	0.655751	1.10296	2.88451e-06	1	1	672	1313	992.5	1061	1088	1074.5
ADIG	1	1	0.5	#DIV/0!	1	5.0205	1.4469e-08	1	1	0	0	0	0	1	0.5
ADIPOQ	2	2	-1	#DIV/0!	0.584085	-9.42261	-3.03114e-08	1	1	2	0	1	0	0	0
ADIPOQ-AS1	1	1	-0.5	#DIV/0!	1	-5.16578	-1.49919e-08	1	1	1	0	0.5	0	0	0
ADIPOR1	3758	2598	2313.5	1.3063	0.0969276	1.30187	6.58742e-05	1	0.999322	6973	8133	7553	9002	10731	9866.5
ADIPOR2	1320	646	188	1.02671	0.878879	1.02373	4.81749e-06	1	1	6379	7699	7039	7053	7401	7227
ADIRF	0	0	0	1	1	1	0	1	1	0	0	0	0	0	0
ADK	109	107	-55	-1.08621	0.703994	-1.09161	-1.68055e-06	1	1	640	746	693	639	637	638
ADM	598	203	-397.5	-1.75355	0.0372002	-1.78701	-1.18601e-05	1	0.61963	928	922	925	725	330	527.5
ADM2	5	5	-5	#DIV/0!	0.0124868	-41.2792	-1.44957e-07	1	0.311962	5	5	5	0	0	0
ADM5	119	100	-17.5	-1.10802	0.798729	-1.0903	-4.19876e-07	1	1	120	239	179.5	185	139	162
ADNP	1368	152	637	1.0809	0.630929	1.07638	1.73665e-05	1	1	7219	8529	7874	8435	8587	8511
ADNP-AS1	40	25	-14.5	-1.29592	0.504429	-1.29341	-4.12688e-07	1	1	51	76	63.5	62	36	49
ADNP2	260	239	88.5	1.0627	0.794371	1.05008	2.05974e-06	1	1	1432	1391	1411.5	1370	1630	1500
ADO	759	386	104	1.04261	0.792217	1.04444	3.11004e-06	1	1	2061	2820	2440.5	2655	2434	2544.5
ADORA1	30	18	11	1.47826	0.406795	1.50346	3.27199e-07	1	1	13	33	23	43	25	34
ADORA2A	4	3	2	2.33333	0.474926	2.20538	5.71696e-08	1	1	2	1	1.5	2	5	3.5
ADORA2A-AS1	8	6	-2	-1.25	0.769869	-1.2289	-5.36842e-08	1	1	7	13	10	5	11	8
ADORA2B	10	3	3	1.6	0.534677	1.6721	9.37259e-08	1	1	0	10	5	9	7	8
ADORA3	2	2	1	#DIV/0!	0.59743	8.91324	2.84783e-08	1	1	0	0	0	2	0	1
ADPGK	1260	214	599	1.28335	0.140416	1.29881	1.79325e-05	1	1	1560	2668	2114	2820	2606	2713
ADPGK-AS1	5	5	0	-1	1	-1.0872	-6.50261e-09	1	1	5	0	2.5	5	0	2.5
ADPRH	11	4	2	1.17391	0.88766	1.12328	4.29664e-08	1	1	17	6	11.5	14	13	13.5
ADPRHL1	4	3	-2	-1.17391	0.809033	-1.19118	-6.39183e-08	1	1	15	12	13.5	11	12	11.5
ADPRHL2	255	96	88.5	1.10852	0.621767	1.11117	2.60299e-06	1	1	697	934	815.5	856	952	904
ADPRM	75	50	-28	-1.17284	0.565913	-1.20347	-9.46208e-07	1	1	215	165	190	184	140	162
ADRA1A	0	0	0	1	1	1	0	1	1	0	0	0	0	0	0
ADRA1B	0	0	0	1	1	1	0	1	1	0	0	0	0	0	0
ADRA1D	2	2	0	-1	1	1.0237	7.4365e-10	1	1	0	2	1	2	0	1
ADRA2A	4	2	0	-1	1	-1.0152	-9.20999e-10	1	1	2	2	2	4	0	2
ADRA2B	8	8	-5	#DIV/0!	0.0222457	-42.8981	-1.50784e-07	1	0.457064	8	2	5	0	0	0
ADRA2C	101	73	-63.5	-3.35185	0.00893205	-3.48654	-1.92402e-06	1	0.247185	114	67	90.5	41	13	27
ADRB1	5	5	3	#DIV/0!	0.0879001	24.7994	8.56496e-08	1	0.949407	0	0	0	5	1	3
ADRB2	0	0	0	1	1	1	0	1	1	0	0	0	0	0	0
ADRB3	6	6	-5.5	#DIV/0!	0.00868687	-45.545	-1.60309e-07	1	0.241663	6	5	5.5	0	0	0
ADRBK1	1306	391	814	1.27739	0.12411	1.28086	2.36351e-05	1	1	2477	3392	2934.5	3714	3783	3748.5
ADRBK2	585	472	403.5	1.48879	0.0521225	1.48291	1.15275e-05	1	0.741359	769	882	825.5	1104	1354	1229
ADRM1	2374	883	431	1.11873	0.480693	1.13967	1.43008e-05	1	1	2443	4817	3630	4188	3934	4061
ADSL	1122	817	-243	-1.05109	0.737874	-1.0528	-7.21964e-06	1	1	4438	5560	4999	4769	4743	4756
ADSS	1053	924	-133	-1.03042	0.849302	-1.03049	-3.83635e-06	1	1	3978	5031	4504.5	4107	4636	4371.5
ADSSL1	195	121	-75.5	-1.46605	0.260539	-1.52771	-2.44436e-06	1	1	298	177	237.5	221	103	162
ADTRP	5	5	-4	#DIV/0!	0.0290489	-32.8028	-1.14453e-07	1	0.536119	3	5	4	0	0	0
AEBP1	6	6	1.5	2	0.702326	1.98087	4.39452e-08	1	1	0	3	1.5	6	0	3
AEBP2	290	191	-213.5	-1.16455	0.364816	-1.17754	-6.61872e-06	1	1	1484	1538	1511	1347	1248	1297.5
AEN	179	109	-20.5	-1.01088	0.898282	-1.02206	-1.19364e-06	1	1	1864	1944	1904	1973	1794	1883.5
AES	1052	885	478	1.05981	0.761268	1.04951	1.1499e-05	1	1	7861	8124	7992.5	8028	8913	8470.5
AFAP1	12732	1319	6463	1.27265	0.126194	1.28609	0.000192866	1	1	17998	29411	23704.5	30730	29605	30167.5
AFAP1-AS1	1674	707	1072.5	1.48083	0.0180867	1.49227	3.13061e-05	1	0.402189	1747	2714	2230.5	3421	3185	3303
AFAP1L1	1059	958	-634	-1.39637	0.0654696	-1.43654	-2.00641e-05	1	0.844156	2608	1859	2233.5	1650	1549	1599.5
AFAP1L2	361	287	-304.5	-2.57772	0.000875244	-2.60686	-8.89284e-06	1	0.0445716	478	517	497.5	230	156	193
AFF1	395	322	147	1.07882	0.736195	1.06266	3.41561e-06	1	1	1952	1778	1865	1851	2173	2012
AFF2	32	28	20	11	0.00184385	9.92471	5.67973e-07	1	0.0796868	4	0	2	32	12	22
AFF3	489	315	-249	-1.65354	0.0771511	-1.7183	-7.83922e-06	1	0.889925	783	477	630	468	294	381
AFF4	3696	2699	-3113.5	-1.36206	0.0415202	-1.37933	-9.36861e-05	1	0.664022	11629	11797	11713	9098	8101	8599.5
AFG3L1P	286	77	88	1.18295	0.489726	1.20089	2.73521e-06	1	1	338	624	481	591	547	569
AFG3L2	599	297	18	1.00476	1	1.0001	1.09731e-08	1	1	3483	4082	3782.5	3785	3816	3800.5
AFM	0	0	0	1	1	1	0	1	1	0	0	0	0	0	0
AFMID	397	373	206.5	1.29712	0.286861	1.28802	5.81625e-06	1	1	683	707	695	723	1080	901.5
AFP	0	0	0	1	1	1	0	1	1	0	0	0	0	0	0
AFTPH	413	337	-286.5	-1.11515	0.468696	-1.12573	-8.99086e-06	1	1	2686	2863	2774.5	2526	2450	2488
AGA	3559	2563	3018.5	1.80925	0.000131458	1.80982	8.68044e-05	1	0.00977958	3232	4228	3730	6791	6706	6748.5
AGAP1	305	73	180	1.09564	0.609693	1.08861	4.82535e-06	1	1	1766	1998	1882	2071	2053	2062
AGAP1-IT1	4	3	-0.5	-1.14286	1	-1.12174	-1.26715e-08	1	1	2	6	4	4	3	3.5
AGAP11	4	4	-0.5	-1.33333	1	-1.40608	-1.87989e-08	1	1	4	0	2	3	0	1.5
AGAP2	25	23	-7.5	-1.34091	0.53567	-1.40236	-2.54909e-07	1	1	41	18	29.5	28	16	22
AGAP2-AS1	50	30	36.5	1.31466	0.437553	1.29004	9.8686e-07	1	1	126	106	116	149	156	152.5
AGAP3	4051	3130	-873.5	-1.09319	0.534848	-1.12694	-3.42199e-05	1	1	12272	8221	10246.5	9142	9604	9373
AGAP4	24	17	3	1.05263	0.9653	1.02482	4.19533e-08	1	1	69	45	57	52	68	60
AGAP5	8	6	-0.5	-1.01961	0.964159	-1.04287	-3.15521e-08	1	1	30	22	26	27	24	25.5
AGAP6	48	29	28.5	1.21509	0.539163	1.20974	8.03915e-07	1	1	123	142	132.5	151	171	161
AGAP7P	6	5	-3	-1.85714	0.458352	-1.8832	-9.21396e-08	1	1	9	4	6.5	3	4	3.5
AGAP9	5	3	-3	-1.6	0.512899	-1.59062	-8.68625e-08	1	1	7	9	8	6	4	5
AGBL1	0	0	0	1	1	1	0	1	1	0	0	0	0	0	0
AGBL1-AS1	0	0	0	1	1	1	0	1	1	0	0	0	0	0	0
AGBL2	7	7	2.5	1.1	0.892644	1.08705	6.37058e-08	1	1	26	24	25	24	31	27.5
AGBL3	24	22	-4.5	-1.14286	0.827826	-1.12719	-1.15344e-07	1	1	24	48	36	37	26	31.5
AGBL4	0	0	0	1	1	1	0	1	1	0	0	0	0	0	0
AGBL4-IT1	0	0	0	1	1	1	0	1	1	0	0	0	0	0	0
AGBL5	758	377	-457	-1.15135	0.361561	-1.16767	-1.45714e-05	1	1	3587	3366	3476.5	2829	3210	3019.5
AGBL5-AS1	1	1	0.5	#DIV/0!	1	4.96505	1.42695e-08	1	1	0	0	0	1	0	0.5
AGER	0	0	0	1	1	1	0	1	1	0	0	0	0	0	0
AGFG1	1098	262	347	1.08474	0.598559	1.08553	1.0065e-05	1	1	3546	4644	4095	4382	4502	4442
AGFG2	524	385	-109	-1.10342	0.654609	-1.09369	-2.83865e-06	1	1	901	1425	1163	1068	1040	1054
AGGF1	1183	855	-609	-1.22308	0.207187	-1.22507	-1.76468e-05	1	1	2929	3749	3339	2894	2566	2730
AGK	342	199	88.5	1.0639	0.741193	1.06083	2.42646e-06	1	1	1231	1539	1385	1573	1374	1473.5
AGL	26	17	-10.5	-1.01024	0.909187	-1.02342	-6.90005e-07	1	1	1044	1027	1035.5	1032	1018	1025
AGMAT	4	2	-0.5	-1.25	1	-1.26649	-1.6152e-08	1	1	3	2	2.5	4	0	2
AGMO	3265	2805	-2306	-2.2086	3.3152e-06	-2.20386	-6.58998e-05	0.0877998	0.000457291	3485	4943	4214	2138	1678	1908
AGO1	475	305	187.5	1.10939	0.560104	1.10568	5.23278e-06	1	1	1579	1849	1714	1749	2054	1901.5
AGO2	596	425	-57.5	-1.04388	0.851256	-1.03612	-1.35986e-06	1	1	1070	1666	1368	1380	1241	1310.5
AGO3	105	11	54.5	1.16029	0.579276	1.16093	1.57245e-06	1	1	293	387	340	398	391	394.5
AGO4	111	60	38	1.06312	0.863714	1.04433	7.81882e-07	1	1	645	559	602	610	670	640
AGPAT1	82	46	30	1.1107	0.712314	1.10973	8.57134e-07	1	1	242	300	271	278	324	301
AGPAT2	404	199	192.5	1.13405	0.484989	1.1298	5.38492e-06	1	1	1324	1548	1436	1529	1728	1628.5
AGPAT3	1332	270	612.5	1.12746	0.439198	1.12718	1.75832e-05	1	1	4221	5390	4805.5	5283	5553	5418
AGPAT4	74	58	-20	-1.41667	0.410891	-1.50112	-6.93533e-07	1	1	105	31	68	47	49	48
AGPAT4-IT1	10	10	-3	-2.5	0.482095	-2.65785	-1.00143e-07	1	1	10	0	5	4	0	2
AGPAT5	985	430	337.5	1.12498	0.465995	1.1269	9.82356e-06	1	1	2268	3133	2700.5	3253	2823	3038
AGPS	1696	750	351	1.08127	0.598316	1.08932	1.10197e-05	1	1	3471	5167	4319	4417	4923	4670
AGR2	9	5	1	1.22222	0.802716	1.28894	3.63735e-08	1	1	0	9	4.5	4	7	5.5
AGR3	0	0	0	1	1	1	0	1	1	0	0	0	0	0	0
AGRN	7339	4474	-4047	-1.57827	0.0145345	-1.62918	-0.000126133	1	0.343382	12905	9186	11045.5	8431	5566	6998.5
AGRP	1	1	-0.5	#DIV/0!	1	-4.86856	-1.39222e-08	1	1	0	1	0.5	0	0	0
AGT	67	65	-34.5	-12.5	0.00308799	-13.061	-1.08717e-06	1	0.116385	69	6	37.5	2	4	3
AGTPBP1	131	56	-65	-1.0693	0.702753	-1.08023	-2.1623e-06	1	1	975	1031	1003	976	900	938
AGTR1	0	0	0	1	1	1	0	1	1	0	0	0	0	0	0
AGTR2	4	4	2	#DIV/0!	0.262929	16.7935	5.68377e-08	1	1	0	0	0	4	0	2
AGTRAP	476	348	247.5	1.22582	0.304072	1.22029	6.98805e-06	1	1	1032	1160	1096	1179	1508	1343.5
AGXT	0	0	0	1	1	1	0	1	1	0	0	0	0	0	0
AGXT2	1	1	0.5	#DIV/0!	1	4.96507	1.42696e-08	1	1	0	0	0	1	0	0.5
AHCTF1	889	306	144.5	1.03821	0.818512	1.03707	4.0341e-06	1	1	3337	4226	3781.5	3932	3920	3926
AHCTF1P1	298	202	-30	-1.04587	0.882268	-1.03658	-6.88246e-07	1	1	535	833	684	631	677	654
AHCY	2826	2268	349	1.02114	0.921257	1.01532	7.3028e-06	1	1	15165	17851	16508	17991	15723	16857
AHCYL1	1953	1809	-1260.5	-1.30789	0.0982241	-1.33807	-3.98034e-05	1	1	5975	4734	5354.5	4022	4166	4094
AHCYL2	927	546	443	1.21801	0.349072	1.19398	1.15831e-05	1	1	2243	1821	2032	2202	2748	2475
AHDC1	223	155	-157	-1.27788	0.28219	-1.29731	-4.83537e-06	1	1	754	690	722	531	599	565
AHI1	144	139	-99	-1.33616	0.28153	-1.33892	-2.87028e-06	1	1	351	436	393.5	297	292	294.5
AHNAK	3347	3275	-1008	-1.11496	0.500392	-1.11174	-2.81354e-05	1	1	8103	11450	9776.5	9362	8175	8768.5
AHNAK2	592	590	-430	-26.2941	5.20865e-14	-27.3008	-1.29566e-05	1.37946e-09	3.63016e-11	608	286	447	16	18	17
AHR	985	754	650.5	1.58054	0.0139854	1.58001	1.87321e-05	1	0.335592	1005	1236	1120.5	1552	1990	1771
AHRR	49	40	1	1.01242	0.987585	-1.00998	-2.35365e-08	1	1	95	66	80.5	57	106	81.5
AHSA1	2235	561	708	1.1224	0.444643	1.12889	2.13018e-05	1	1	4667	6902	5784.5	6644	6341	6492.5
AHSA2	312	237	-205	-1.16935	0.358272	-1.18964	-6.59684e-06	1	1	1485	1346	1415.5	1248	1173	1210.5
AHSG	8	6	3	2.5	0.40343	2.48157	8.73284e-08	1	1	0	4	2	8	2	5
AHSP	0	0	0	1	1	1	0	1	1	0	0	0	0	0	0
AICDA	0	0	0	1	1	1	0	1	1	0	0	0	0	0	0
AIDA	304	280	-94.5	-1.08579	0.667221	-1.08544	-2.70733e-06	1	1	1044	1348	1196	1068	1135	1101.5
AIF1	0	0	0	1	1	1	0	1	1	0	0	0	0	0	0
AIF1L	635	604	-422.5	-1.64356	0.0282775	-1.69263	-1.30696e-05	1	0.532785	1276	882	1079	672	641	656.5
AIFM1	617	378	167.5	1.07259	0.684043	1.06951	4.6184e-06	1	1	2047	2568	2307.5	2664	2286	2475
AIFM2	195	60	73	1.06559	0.756344	1.06046	1.94333e-06	1	1	1021	1205	1113	1216	1156	1186
AIFM3	48	37	-5.5	-1.04622	0.841096	-1.07601	-2.59439e-07	1	1	143	106	124.5	143	95	119
AIG1	150	116	8	1.03053	0.973866	-1.01111	-8.6024e-08	1	1	337	187	262	319	221	270
AIM1	11	10	0.5	1.02326	0.95843	1.02861	1.76354e-08	1	1	16	27	21.5	27	17	22
AIM1L	7	3	3.5	1.58333	0.494259	1.58225	1.01634e-07	1	1	4	8	6	11	8	9.5
AIM2	0	0	0	1	1	1	0	1	1	0	0	0	0	0	0
AIMP1	874	445	141	1.05807	0.718437	1.06212	4.31549e-06	1	1	1991	2865	2428	2718	2420	2569
AIMP2	491	183	97.5	1.12044	0.573149	1.13826	3.16553e-06	1	1	564	1055	809.5	942	872	907
AIP	158	89	24.5	1.01504	0.968974	1.00701	3.30734e-07	1	1	1550	1708	1629	1688	1619	1653.5
AIPL1	1	1	0.5	#DIV/0!	1	4.96509	1.42696e-08	1	1	0	0	0	1	0	0.5
AIRE	0	0	0	1	1	1	0	1	1	0	0	0	0	0	0
AIRN	0	0	0	1	1	1	0	1	1	0	0	0	0	0	0
AJAP1	0	0	0	1	1	1	0	1	1	0	0	0	0	0	0
AJUBA	146	123	-1	-1.00128	0.969878	-1.00893	-1.998e-07	1	1	729	831	780	852	706	779
AK1	419	211	270	1.33877	0.154634	1.33785	7.74154e-06	1	1	693	901	797	1112	1022	1067
AK2	1696	1039	-27	-1.00389	0.974419	-1.00499	-9.96568e-07	1	1	6128	7824	6976	7113	6785	6949
AK3	748	565	-126	-1.04147	0.721597	-1.0664	-5.79721e-06	1	1	3538	2790	3164	3103	2973	3038
AK4	2088	1168	-1410	-1.86716	0.00125531	-1.88661	-4.12427e-05	1	0.0588417	2818	3254	3036	2086	1166	1626
AK5	11	10	6	13	0.0371097	10.3006	1.70449e-07	1	0.6189	1	0	0.5	11	2	6.5
AK6	3	2	-2	-5	0.314696	-4.27453	-5.87032e-08	1	1	3	2	2.5	1	0	0.5
AK7	19	12	-8	-1.88889	0.301256	-1.93563	-2.47135e-07	1	1	23	11	17	4	14	9
AK8	13	13	-5	-1.17544	0.743105	-1.17042	-1.40135e-07	1	1	27	40	33.5	30	27	28.5
AK9	43	40	-22	-1.21463	0.519191	-1.24592	-7.25376e-07	1	1	144	105	124.5	104	101	102.5
AKAP1	1261	1158	362	1.10593	0.585878	1.10075	9.9748e-06	1	1	3252	3583	3417.5	3149	4410	3779.5
AKAP10	208	18	103	1.07917	0.693192	1.07344	2.7614e-06	1	1	1205	1397	1301	1413	1395	1404
AKAP11	428	118	259	1.11635	0.605021	1.09559	6.23312e-06	1	1	2381	2071	2226	2499	2471	2485
AKAP12	7561	6611	-4879.5	-1.9409	0.000516112	-2.00895	-0.000150185	1	0.0296501	12272	7859	10065.5	5661	4711	5186
AKAP13	238	197	-53	-1.05441	0.724646	-1.07925	-2.21829e-06	1	1	1146	908	1027	999	949	974
AKAP14	2	2	-1	#DIV/0!	0.584062	-9.42254	-3.03111e-08	1	1	2	0	1	0	0	0
AKAP17A	8	8	2	2	0.669803	1.78967	5.16114e-08	1	1	4	0	2	8	0	4
AKAP2	12	10	-6.5	-1.92857	0.258686	-1.97958	-2.00335e-07	1	1	18	9	13.5	8	6	7
AKAP3	15	15	-4	-1.32	0.587436	-1.38153	-1.37958e-07	1	1	24	9	16.5	16	9	12.5
AKAP4	0	0	0	1	1	1	0	1	1	0	0	0	0	0	0
AKAP5	95	80	27	1.23077	0.536535	1.24831	8.28028e-07	1	1	89	145	117	104	184	144
AKAP6	5421	5205	-4708	-1.33781	0.057957	-1.3583	-0.000143584	1	0.785133	19250	18040	18645	13829	14045	13937
AKAP7	28	23	-12.5	-1.13736	0.689495	-1.14007	-3.6669e-07	1	1	92	115	103.5	95	87	91
AKAP8	467	157	84.5	1.08321	0.659662	1.09366	2.70891e-06	1	1	782	1249	1015.5	1092	1108	1100
AKAP8L	389	385	-174.5	-1.13805	0.443331	-1.1667	-6.05639e-06	1	1	1631	1246	1438.5	1286	1242	1264
AKAP9	962	660	-728	-1.16426	0.305458	-1.17607	-2.24486e-05	1	1	5077	5243	5160	4281	4583	4432
AKIP1	460	350	-170.5	-1.1694	0.428813	-1.16956	-4.89718e-06	1	1	1002	1352	1177	1121	892	1006.5
AKIRIN1	1224	988	-336.5	-1.07342	0.630258	-1.07796	-1.02569e-05	1	1	4426	5414	4920	4977	4190	4583.5
AKIRIN2	38	31	-1	-1.00262	0.964608	-1.01239	-1.35656e-07	1	1	369	395	382	400	362	381
AKNA	267	177	-178.5	-1.8665	0.0360846	-1.91542	-5.40455e-06	1	0.608831	428	341	384.5	251	161	206
AKNAD1	8	5	6	3.4	0.110388	3.19556	1.70233e-07	1	1	4	1	2.5	9	8	8.5
AKR1A1	760	101	333	1.14679	0.396465	1.1512	9.82682e-06	1	1	1892	2645	2268.5	2551	2652	2601.5
AKR1B1	1820	1730	-555	-1.06728	0.652598	-1.07131	-1.68965e-05	1	1	7939	9669	8804	8649	7849	8249
AKR1B10	3	2	-1	-1.25	0.86827	-1.24268	-2.87179e-08	1	1	4	6	5	5	3	4
AKR1B15	1	1	0.5	#DIV/0!	1	4.96511	1.42697e-08	1	1	0	0	0	1	0	0.5
AKR1C1	33	13	-19.5	-2.08333	0.151618	-2.067	-5.60245e-07	1	1	34	41	37.5	8	28	18
AKR1C2	21	19	-4.5	-1.32143	0.608569	-1.39871	-1.61252e-07	1	1	29	8	18.5	18	10	14
AKR1C3	230	223	139	1.65412	0.113732	1.63885	3.95753e-06	1	1	216	209	212.5	264	439	351.5
AKR1C4	1	1	0.5	#DIV/0!	1	5.02049	1.4469e-08	1	1	0	0	0	0	1	0.5
AKR1C6P	2	1	1	3	0.683656	2.55586	2.8497e-08	1	1	1	0	0.5	1	2	1.5
AKR1C8P	0	0	0	1	1	1	0	1	1	0	0	0	0	0	0
AKR1D1	0	0	0	1	1	1	0	1	1	0	0	0	0	0	0
AKR1E2	34	31	-14.5	-1.725	0.283451	-1.6811	-3.92966e-07	1	1	19	50	34.5	24	16	20
AKR7A2	988	692	-164.5	-1.06802	0.720133	-1.06196	-4.3074e-06	1	1	2089	3077	2583	2452	2385	2418.5
AKR7A2P1	4	3	3	7	0.146578	5.84994	8.64991e-08	1	1	0	1	0.5	3	4	3.5
AKR7A3	2	1	0.5	1.5	1	1.47762	1.51322e-08	1	1	0	2	1	1	2	1.5
AKR7L	8	7	-0.5	-1.11111	1	-1.057	-7.62504e-09	1	1	1	9	5	2	7	4.5
AKT1	1912	1058	1073	1.2764	0.127015	1.27598	3.08569e-05	1	1	3455	4309	3882	4543	5367	4955
AKT1S1	1147	420	245.5	1.12691	0.466559	1.14421	7.89355e-06	1	1	1361	2508	1934.5	2272	2088	2180
AKT2	572	421	-99	-1.02766	0.840808	-1.03248	-3.34233e-06	1	1	3392	3964	3678	3543	3615	3579
AKT3	673	669	326	13.7843	0.00400593	13.0368	9.17489e-06	1	0.141269	32	19	25.5	688	15	351.5
AKTIP	167	127	132.5	1.29057	0.349375	1.27054	3.60485e-06	1	1	476	436	456	574	603	588.5
ALAD	542	491	147.5	1.09094	0.645833	1.08446	3.95263e-06	1	1	1473	1771	1622	2015	1524	1769.5
ALAS1	660	350	-79	-1.02697	0.799071	-1.04486	-3.76997e-06	1	1	3107	2909	3008	3259	2599	2929
ALAS2	4	4	-1	-2	0.786351	-2.02294	-3.28548e-08	1	1	4	0	2	2	0	1
ALB	2	2	2	#DIV/0!	0.188882	16.974	5.74876e-08	1	1	0	0	0	2	2	2
ALCAM	688	622	564.5	1.27363	0.179841	1.25713	1.54603e-05	1	1	2096	2030	2063	2537	2718	2627.5
ALDH16A1	757	284	102.5	1.12009	0.58206	1.15453	3.67974e-06	1	1	475	1232	853.5	948	964	956
ALDH18A1	276	178	108	1.02857	0.913896	1.01769	1.94229e-06	1	1	3701	3859	3780	3977	3799	3888
ALDH1A1	685	580	539	4.70447	4.5603e-07	4.81045	1.5628e-05	0.0120775	7.64818e-05	93	198	145.5	591	778	684.5
ALDH1A2	7	3	0.5	1.09091	1	1.04061	6.87209e-09	1	1	9	2	5.5	6	6	6
ALDH1A3	44351	43466	-27907.5	-1.28426	0.120607	-1.31592	-0.000891616	1	1	142086	110084	126085	98620	97735	98177.5
ALDH1B1	2046	1586	370	1.04922	0.852675	1.03155	6.92013e-06	1	1	7711	7325	7518	8911	6865	7888
ALDH1L1	2	2	-1	#DIV/0!	0.601968	-8.65028	-2.7532e-08	1	1	0	2	1	0	0	0
ALDH1L1-AS1	0	0	0	1	1	1	0	1	1	0	0	0	0	0	0
ALDH1L1-AS2	0	0	0	1	1	1	0	1	1	0	0	0	0	0	0
ALDH1L2	1	1	0	-1	1	1.02391	4.21473e-10	1	1	0	1	0.5	0	1	0.5
ALDH2	10	10	-5.5	#DIV/0!	0.0229519	-48.0665	-1.69383e-07	1	0.465792	10	1	5.5	0	0	0
ALDH3A1	6	3	2.5	1.41667	0.644336	1.36949	6.67603e-08	1	1	8	4	6	10	7	8.5
ALDH3A2	284	157	105	1.06475	0.744749	1.05721	2.68379e-06	1	1	1521	1722	1621.5	1805	1648	1726.5
ALDH3B1	109	92	-53.5	-1.96396	0.0958531	-2.06649	-1.70075e-06	1	0.996691	155	63	109	65	46	55.5
ALDH3B2	11	10	9	4.6	0.0267515	4.4355	2.59249e-07	1	0.517143	2	3	2.5	10	13	11.5
ALDH4A1	978	712	-808.5	-1.37053	0.0506461	-1.39039	-2.44645e-05	1	0.730562	3027	2954	2990.5	2315	2049	2182
ALDH5A1	958	734	-678.5	-1.45537	0.0338644	-1.48188	-2.06705e-05	1	0.58657	2336	2001	2168.5	1378	1602	1490
ALDH6A1	831	770	-423	-1.85714	0.0351905	-1.95464	-1.35328e-05	1	0.602447	1294	539	916.5	524	463	493.5
ALDH7A1	2648	2146	-2146	-1.56017	0.00375796	-1.5749	-6.3247e-05	1	0.135594	5726	6228	5977	4082	3580	3831
ALDH8A1	2	2	-1	#DIV/0!	0.584035	-9.42245	-3.03109e-08	1	1	2	0	1	0	0	0
ALDH9A1	1363	868	-144	-1.01953	0.881112	-1.02313	-4.9048e-06	1	1	6837	8200	7518.5	7332	7417	7374.5
ALDOA	8446	8206	-2882.5	-1.1213	0.468604	-1.11899	-8.12262e-05	1	1	22423	30869	26646	24864	22663	23763.5
ALDOB	6	4	1	1.5	0.838961	1.47482	2.92262e-08	1	1	2	2	2	0	6	3
ALDOC	254	173	-10	-1.00708	0.889097	-1.0274	-1.1128e-06	1	1	1549	1295	1422	1376	1448	1412
ALG1	637	151	205.5	1.21827	0.329509	1.24196	6.42109e-06	1	1	623	1260	941.5	1185	1109	1147
ALG10	194	57	44	1.15439	0.592383	1.17693	1.42211e-06	1	1	188	382	285	333	325	329
ALG10B	124	112	-37	-1.05386	0.802399	-1.05852	-1.15564e-06	1	1	662	786	724	700	674	687
ALG11	163	100	17	1.03757	0.870023	1.0438	5.67334e-07	1	1	371	534	452.5	434	505	469.5
ALG12	302	205	-21.5	-1.01714	0.92525	-1.01773	-6.398e-07	1	1	1125	1427	1276	1222	1287	1254.5
ALG13	199	178	-48.5	-1.08891	0.731988	-1.08895	-1.39249e-06	1	1	505	683	594	607	484	545.5
ALG14	128	104	-28	-1.06763	0.810189	-1.06559	-7.81292e-07	1	1	378	506	442	402	426	414
ALG1L	4	3	-1	-1.09091	0.932442	-1.11182	-3.57614e-08	1	1	14	10	12	11	11	11
ALG1L2	4	2	-2.5	-3.5	0.30169	-3.21237	-7.18353e-08	1	1	3	4	3.5	0	2	1
ALG1L9P	27	19	14.5	2.31818	0.149891	2.23871	4.09642e-07	1	1	15	7	11	17	34	25.5
ALG2	646	199	278.5	1.15194	0.395337	1.15283	8.04098e-06	1	1	1565	2101	1833	2211	2012	2111.5
ALG3	1944	841	1161	1.31205	0.0811377	1.31336	3.34569e-05	1	0.913148	3169	4272	3720.5	5113	4650	4881.5
ALG5	490	256	119	1.06564	0.703409	1.06736	3.50949e-06	1	1	1570	2056	1813	1804	2060	1932
ALG6	868	180	262.5	1.18179	0.338928	1.20109	8.21371e-06	1	1	1010	1878	1444	1715	1698	1706.5
ALG8	826	174	377.5	1.15925	0.361419	1.16247	1.10482e-05	1	1	2009	2732	2370.5	2661	2835	2748
ALG9	227	133	-60.5	-1.0546	0.765633	-1.06011	-1.91802e-06	1	1	1102	1235	1168.5	1008	1208	1108
ALK	470	454	-200	-1.34602	0.23545	-1.40142	-6.66305e-06	1	1	1005	551	778	621	535	578
ALKBH1	221	33	78	1.15072	0.553247	1.15973	2.35841e-06	1	1	407	628	517.5	596	595	595.5
ALKBH2	94	49	5	1.00816	0.992697	1.003	5.31792e-08	1	1	566	660	613	625	611	618
ALKBH3	235	38	95	1.1551	0.523685	1.16137	2.82564e-06	1	1	495	730	612.5	723	692	707.5
ALKBH3-AS1	4	3	-0.5	-1.2	1	-1.16676	-1.25648e-08	1	1	1	5	3	3	2	2.5
ALKBH4	157	109	-35	-1.06071	0.807457	-1.06255	-1.03903e-06	1	1	557	666	611.5	509	644	576.5
ALKBH5	736	283	326.5	1.14787	0.405684	1.14815	9.41179e-06	1	1	1940	2476	2208	2393	2676	2534.5
ALKBH6	252	95	167.5	1.35983	0.207946	1.36442	4.86063e-06	1	1	387	544	465.5	639	627	633
ALKBH7	253	223	-202	-1.31077	0.21055	-1.32091	-6.00025e-06	1	1	816	888	852	635	665	650
ALKBH8	370	206	38.5	1.04589	0.811887	1.05364	1.28304e-06	1	1	654	1024	839	937	818	877.5
ALLC	9	9	2	1.16	0.887368	1.12782	4.74583e-08	1	1	15	10	12.5	19	10	14.5
ALMS1	569	544	-214	-1.14603	0.445068	-1.14229	-5.99211e-06	1	1	1395	1964	1679.5	1511	1420	1465.5
ALMS1-IT1	22	13	-10.5	-1.40385	0.411559	-1.44138	-3.30591e-07	1	1	43	30	36.5	31	21	26
ALMS1P	5	5	1	1.4	0.851163	1.34197	2.67508e-08	1	1	4	1	2.5	1	6	3.5
ALOX12	30	27	7	1.13725	0.76794	1.12895	1.90099e-07	1	1	46	56	51	73	43	58
ALOX12-AS1	18	13	0	-1	0.972476	-1.03469	-3.29754e-08	1	1	42	24	33	37	29	33
ALOX12B	4	4	1	2	0.786557	1.92832	2.91152e-08	1	1	0	2	1	4	0	2
ALOX12P2	0	0	0	1	1	1	0	1	1	0	0	0	0	0	0
ALOX15	1	1	-0.5	#DIV/0!	1	-4.86869	-1.39227e-08	1	1	0	1	0.5	0	0	0
ALOX15B	75	46	-25	-1.39062	0.397777	-1.44863	-8.21363e-07	1	1	112	66	89	91	37	64
ALOX15P1	6	4	3.5	4.5	0.173624	3.9882	9.92788e-08	1	1	2	0	1	6	3	4.5
ALOX5	0	0	0	1	1	1	0	1	1	0	0	0	0	0	0
ALOX5AP	0	0	0	1	1	1	0	1	1	0	0	0	0	0	0
ALOXE3	5	4	-2	-1.22222	0.779511	-1.2432	-6.387e-08	1	1	13	9	11	8	10	9
ALPI	0	0	0	1	1	1	0	1	1	0	0	0	0	0	0
ALPK1	244	190	-131	-1.50579	0.15675	-1.55769	-4.14712e-06	1	1	476	304	390	286	232	259
ALPK2	0	0	0	1	1	1	0	1	1	0	0	0	0	0	0
ALPK3	21	19	16.5	2.83333	0.035439	2.807	4.75134e-07	1	0.603968	8	10	9	22	29	25.5
ALPL	0	0	0	1	1	1	0	1	1	0	0	0	0	0	0
ALPP	0	0	0	1	1	1	0	1	1	0	0	0	0	0	0
ALPPL2	0	0	0	1	1	1	0	1	1	0	0	0	0	0	0
ALS2	777	590	-157	-1.04156	0.783919	-1.04433	-4.81533e-06	1	1	3546	4323	3934.5	3733	3822	3777.5
ALS2CL	11	9	-5.5	-6.5	0.0834872	-6.27711	-1.69739e-07	1	0.925136	11	2	6.5	2	0	1
ALS2CR11	3	3	-1	-3	0.71273	-2.75159	-3.13467e-08	1	1	3	0	1.5	1	0	0.5
ALS2CR12	13	7	-9	-1.64286	0.312988	-1.65521	-2.66734e-07	1	1	24	22	23	11	17	14
ALX1	347	50	137	1.22404	0.375975	1.24151	4.18536e-06	1	1	438	785	611.5	762	735	748.5
ALX3	27	20	-0.5	-1.00694	0.940989	-1.03328	-6.90943e-08	1	1	86	59	72.5	66	78	72
ALX4	8	8	-1.5	-1.6	0.716365	-1.72754	-5.42374e-08	1	1	8	0	4	5	0	2.5
ALYREF	1950	1057	125	1.05142	0.711989	1.08097	5.51257e-06	1	1	1456	3406	2431	2349	2763	2556
AMACR	79	64	23	1.13295	0.691216	1.13053	6.49216e-07	1	1	149	197	173	228	164	196
AMBN	2	2	-1	#DIV/0!	0.584024	-9.42242	-3.03107e-08	1	1	2	0	1	0	0	0
AMBP	3	1	1	1.66667	0.792854	1.66047	3.00642e-08	1	1	0	3	1.5	2	3	2.5
AMBRA1	109	49	28.5	1.01968	0.951522	1.01123	4.71617e-07	1	1	1394	1503	1448.5	1454	1500	1477
AMD1	780	743	-135	-1.0359	0.803632	-1.04054	-4.37702e-06	1	1	3524	4267	3895.5	4034	3487	3760.5
AMDHD1	40	29	-7	-1.15054	0.771156	-1.14369	-1.91405e-07	1	1	39	68	53.5	65	28	46.5
AMDHD2	487	220	90	1.11104	0.597697	1.13063	2.99542e-06	1	1	567	1054	810.5	834	967	900.5
AMELX	0	0	0	1	1	1	0	1	1	0	0	0	0	0	0
AMELY	0	0	0	1	1	1	0	1	1	0	0	0	0	0	0
AMER1	385	109	-240	-1.30418	0.201443	-1.32489	-7.3481e-06	1	1	1036	1022	1029	927	651	789
AMER2	0	0	0	1	1	1	0	1	1	0	0	0	0	0	0
AMER3	0	0	0	1	1	1	0	1	1	0	0	0	0	0	0
AMFR	507	318	-325.5	-1.08014	0.570798	-1.09591	-1.11941e-05	1	1	4474	4300	4387	4156	3967	4061.5
AMH	117	84	37	1.28682	0.447289	1.30008	1.09763e-06	1	1	91	167	129	208	124	166
AMHR2	5	3	-2	-2.33333	0.496821	-2.21278	-5.63127e-08	1	1	2	5	3.5	3	0	1.5
AMICA1	5	2	3.5	1.36842	0.594944	1.36406	1.00699e-07	1	1	8	11	9.5	13	13	13
AMIGO1	98	81	76.5	1.69231	0.11252	1.66307	2.14736e-06	1	1	119	102	110.5	174	200	187
AMIGO2	16	10	13	5.33333	0.0108968	5.33765	3.76708e-07	1	0.285452	0	6	3	16	16	16
AMIGO3	87	63	33.5	1.22185	0.519893	1.21975	9.53481e-07	1	1	129	173	151	216	153	184.5
AMMECR1	779	262	137	1.15214	0.498573	1.18631	4.68556e-06	1	1	511	1290	900.5	1028	1047	1037.5
AMMECR1L	997	658	137	1.03824	0.871077	1.02868	2.9887e-06	1	1	3560	3605	3582.5	3221	4218	3719.5
AMN	4	3	1.5	1.75	0.655516	1.71706	4.3356e-08	1	1	1	3	2	5	2	3.5
AMN1	194	192	-115	-1.33046	0.27783	-1.36742	-3.67733e-06	1	1	541	385	463	347	349	348
AMOT	4338	2294	-1906.5	-1.34908	0.0926514	-1.35121	-5.49157e-05	1	0.977212	6221	8515	7368	6746	4177	5461.5
AMOTL1	1512	1471	-1277	-1.49276	0.0107671	-1.50339	-3.75004e-05	1	0.283011	3654	4083	3868.5	2612	2571	2591.5
AMOTL2	977	346	-602.5	-1.89325	0.0215079	-1.92374	-1.77691e-05	1	0.448163	1218	1336	1277	990	359	674.5
AMPD1	4	2	-2	-3	0.421205	-2.85705	-5.97916e-08	1	1	4	2	3	2	0	1
AMPD2	422	421	336	1.15509	0.433703	1.14043	8.85405e-06	1	1	2167	2166	2166.5	2588	2417	2502.5
AMPD3	1	1	0	-1	1	1.01466	2.58431e-10	1	1	0	1	0.5	1	0	0.5
AMPH	63	56	51.5	2.2716	0.0217326	2.25571	1.47226e-06	1	0.450503	37	44	40.5	100	84	92
AMT	95	91	-41.5	-1.25617	0.440501	-1.2977	-1.38781e-06	1	1	251	156	203.5	160	164	162
AMTN	2	2	-1	#DIV/0!	0.602148	-8.64991	-2.75306e-08	1	1	0	2	1	0	0	0
AMY1A	0	0	0	1	1	1	0	1	1	0	0	0	0	0	0
AMY1B	0	0	0	1	1	1	0	1	1	0	0	0	0	0	0
AMY1C	0	0	0	1	1	1	0	1	1	0	0	0	0	0	0
AMY2A	0	0	0	1	1	1	0	1	1	0	0	0	0	0	0
AMY2B	31	20	-16	-2.52381	0.100806	-2.6262	-4.93401e-07	1	1	36	17	26.5	16	5	10.5
AMZ1	2	1	0.5	1.5	1	1.4711	1.49274e-08	1	1	0	2	1	2	1	1.5
AMZ2	1091	876	611	1.17017	0.366704	1.16106	1.67825e-05	1	1	3483	3698	3590.5	3829	4574	4201.5
AMZ2P1	110	92	52.5	1.2183	0.51747	1.2123	1.47973e-06	1	1	229	252	240.5	247	339	293
ANAPC1	1354	578	197	1.05695	0.706147	1.06423	6.34631e-06	1	1	2782	4136	3459	3558	3754	3656
ANAPC10	94	53	-4.5	-1.01135	0.965483	-1.01247	-1.42162e-07	1	1	354	448	401	395	398	396.5
ANAPC11	896	697	289	1.15135	0.423194	1.15524	8.51744e-06	1	1	1651	2168	1909.5	1850	2547	2198.5
ANAPC13	858	552	484.5	1.2924	0.139631	1.28557	1.3652e-05	1	1	1504	1810	1657	2362	1921	2141.5
ANAPC15	65	42	15	1.09202	0.76581	1.09873	4.61078e-07	1	1	134	192	163	157	199	178
ANAPC16	446	200	-215	-1.13142	0.439722	-1.14103	-6.62441e-06	1	1	1751	1951	1851	1767	1505	1636
ANAPC1P1	31	28	18	6.14286	0.00950597	5.85159	5.1963e-07	1	0.259008	5	2	3.5	10	33	21.5
ANAPC2	418	74	214	1.30703	0.218471	1.32064	6.35576e-06	1	1	525	869	697	943	879	911
ANAPC4	39	14	17	1.01932	0.968966	1.00883	2.25692e-07	1	1	865	895	880	890	904	897
ANAPC5	1271	341	426	1.0927	0.563918	1.09318	1.22997e-05	1	1	3960	5231	4595.5	5153	4890	5021.5
ANAPC7	1435	215	537	1.17432	0.31196	1.18585	1.6297e-05	1	1	2363	3798	3080.5	3652	3583	3617.5
ANG	91	46	-33.5	-1.3545	0.41195	-1.38396	-1.05082e-06	1	1	151	105	128	60	129	94.5
ANGEL1	403	326	-87.5	-1.07231	0.646964	-1.10056	-3.50016e-06	1	1	1499	1096	1297.5	1173	1247	1210
ANGEL2	457	312	-72.5	-1.04101	0.809393	-1.04161	-2.115e-06	1	1	1612	2069	1840.5	1779	1757	1768
ANGPT1	764	478	414	1.04811	0.834268	1.03415	8.56502e-06	1	1	8748	8462	8605	8812	9226	9019
ANGPT2	228	194	-127.5	-4.1875	0.00199444	-4.0615	-3.50816e-06	1	0.0843781	84	251	167.5	57	23	40
ANGPT4	1	1	-0.5	#DIV/0!	1	-5.16567	-1.49915e-08	1	1	1	0	0.5	0	0	0
ANGPTL1	472	98	214.5	1.56821	0.149963	1.63046	6.5728e-06	1	1	169	586	377.5	641	543	592
ANGPTL2	4	4	-1	-2	0.785073	-1.8177	-2.6265e-08	1	1	0	4	2	2	0	1
ANGPTL3	1	1	-0.5	#DIV/0!	1	-5.16554	-1.4991e-08	1	1	1	0	0.5	0	0	0
ANGPTL4	4	2	-2	-3	0.412937	-2.74471	-5.66641e-08	1	1	2	4	3	0	2	1
ANGPTL5	0	0	0	1	1	1	0	1	1	0	0	0	0	0	0
ANGPTL6	30	11	13.5	1.5625	0.287878	1.59448	4.02374e-07	1	1	13	35	24	43	32	37.5
ANGPTL7	2	2	1	2	0.744286	1.88541	2.87836e-08	1	1	1	1	1	1	3	2
ANHX	0	0	0	1	1	1	0	1	1	0	0	0	0	0	0
ANK1	1	1	0	-1	1	-1.01388	-6.49682e-10	1	1	2	1	1.5	1	2	1.5
ANK2	661	567	-397	-1.55139	0.0487126	-1.60063	-1.24204e-05	1	0.715709	1334	900	1117	767	673	720
ANK3	5	3	2.5	3.5	0.313812	3.26655	7.20135e-08	1	1	0	2	1	5	2	3.5
ANKAR	23	19	5.5	1.09016	0.84637	1.07787	1.38745e-07	1	1	63	59	61	55	78	66.5
ANKDD1A	40	33	-36	-1.86747	0.0829052	-1.88282	-1.05769e-06	1	0.92277	77	78	77.5	38	45	41.5
ANKDD1B	9	6	-2.5	-1.38462	0.673518	-1.36861	-6.97973e-08	1	1	6	12	9	10	3	6.5
ANKEF1	17	16	5	2.42857	0.442561	2.43667	1.43972e-07	1	1	1	6	3.5	17	0	8.5
ANKFN1	0	0	0	1	1	1	0	1	1	0	0	0	0	0	0
ANKFY1	967	155	548	1.25488	0.165308	1.26211	1.61105e-05	1	1	1744	2556	2150	2685	2711	2698
ANKH	1432	784	241	1.02773	0.88403	1.02256	5.66351e-06	1	1	7976	9408	8692	9242	8624	8933
ANKHD1	107	73	-82	-1.63077	0.11115	-1.64045	-2.40099e-06	1	1	204	220	212	113	147	130
ANKHD1-EIF4EBP3	12	7	-7.5	-1.71429	0.287175	-1.73219	-2.24234e-07	1	1	20	16	18	8	13	10.5
ANKIB1	1539	1253	-1033	-1.26548	0.135475	-1.28912	-3.2364e-05	1	1	5287	4561	4924	3748	4034	3891
ANKK1	0	0	0	1	1	1	0	1	1	0	0	0	0	0	0
ANKLE1	16	12	-11.5	-3.3	0.0426668	-3.3018	-3.40295e-07	1	0.674328	19	14	16.5	3	7	5
ANKLE2	1003	518	48.5	1.01889	0.879963	1.02579	1.89189e-06	1	1	2066	3069	2567.5	2551	2681	2616
ANKMY1	134	71	-59.5	-1.1202	0.607441	-1.14202	-2.01874e-06	1	1	590	519	554.5	534	456	495
ANKMY2	194	188	-88	-1.14765	0.52343	-1.176	-3.0173e-06	1	1	778	590	684	584	608	596
ANKRA2	174	124	-89.5	-1.23429	0.396849	-1.26517	-2.90977e-06	1	1	531	412	471.5	407	357	382
ANKRD1	10	8	0	-1	1	1.01963	2.79909e-09	1	1	2	8	5	10	0	5
ANKRD10	173	138	14.5	1.01702	0.963228	1.01063	2.62546e-07	1	1	815	889	852	780	953	866.5
ANKRD11	2683	1234	384	1.08422	0.584636	1.10054	1.29713e-05	1	1	3218	5901	4559.5	5220	4667	4943.5
ANKRD12	596	582	173	1.07655	0.751085	1.05995	3.9648e-06	1	1	2392	2128	2260	2142	2724	2433
ANKRD13A	480	456	193.5	1.10723	0.592074	1.09939	5.20374e-06	1	1	1746	1863	1804.5	1770	2226	1998
ANKRD13B	77	68	63.5	1.19098	0.554453	1.1758	1.70334e-06	1	1	337	328	332.5	387	405	396
ANKRD13C	120	111	6.5	1.00543	0.984089	-1.00409	-1.41364e-07	1	1	1153	1242	1197.5	1264	1144	1204
ANKRD13D	112	94	102.5	1.14769	0.572483	1.13529	2.72913e-06	1	1	685	703	694	797	796	796.5
ANKRD16	156	146	-110.5	-1.52123	0.142989	-1.55637	-3.39427e-06	1	1	363	282	322.5	207	217	212
ANKRD17	898	293	254	1.03901	0.831217	1.03337	6.28291e-06	1	1	6062	6960	6511	6667	6863	6765
ANKRD18A	21	7	-11.5	-1.22549	0.559276	-1.24543	-3.59971e-07	1	1	65	60	62.5	58	44	51
ANKRD18B	1	1	0.5	#DIV/0!	1	4.96514	1.42698e-08	1	1	0	0	0	1	0	0.5
ANKRD18DP	0	0	0	1	1	1	0	1	1	0	0	0	0	0	0
ANKRD19P	32	31	26	2.40541	0.0379508	2.37303	7.40881e-07	1	0.627358	18	19	18.5	50	39	44.5
ANKRD2	0	0	0	1	1	1	0	1	1	0	0	0	0	0	0
ANKRD20A1	0	0	0	1	1	1	0	1	1	0	0	0	0	0	0
ANKRD20A11P	0	0	0	1	1	1	0	1	1	0	0	0	0	0	0
ANKRD20A12P	1	1	0	-1	1	-1.023	-4.14942e-10	1	1	1	0	0.5	0	1	0.5
ANKRD20A19P	2	2	1	#DIV/0!	0.588852	9.05772	2.89982e-08	1	1	0	0	0	0	2	1
ANKRD20A2	0	0	0	1	1	1	0	1	1	0	0	0	0	0	0
ANKRD20A3	0	0	0	1	1	1	0	1	1	0	0	0	0	0	0
ANKRD20A4	2	2	1	#DIV/0!	0.597359	8.91327	2.84784e-08	1	1	0	0	0	2	0	1
ANKRD20A5P	172	167	-118	-3.59341	0.000980985	-3.73653	-3.58627e-06	1	0.0485038	215	112	163.5	48	43	45.5
ANKRD20A8P	2	2	1	#DIV/0!	0.588779	9.05768	2.89981e-08	1	1	0	0	0	0	2	1
ANKRD20A9P	1	1	-0.5	#DIV/0!	1	-5.16541	-1.49906e-08	1	1	1	0	0.5	0	0	0
ANKRD22	5	5	2.5	#DIV/0!	0.183072	21.2092	7.27291e-08	1	1	0	0	0	0	5	2.5
ANKRD23	26	26	3	1.04286	0.919671	1.04068	8.19466e-08	1	1	60	80	70	86	60	73
ANKRD24	78	75	12	1.10169	0.871291	1.06394	2.23698e-07	1	1	142	94	118	169	91	130
ANKRD26	244	78	80	1.0779	0.705907	1.0762	2.25241e-06	1	1	905	1149	1027	1143	1071	1107
ANKRD26P1	0	0	0	1	1	1	0	1	1	0	0	0	0	0	0
ANKRD26P3	0	0	0	1	1	1	0	1	1	0	0	0	0	0	0
ANKRD27	140	133	-60.5	-1.03332	0.783056	-1.04961	-2.58949e-06	1	1	1946	1806	1876	1818	1813	1815.5
ANKRD28	3060	2372	1166	1.22948	0.228515	1.22658	3.30649e-05	1	1	4373	5789	5081	7433	5061	6247
ANKRD29	21	16	5.5	1.11111	0.861411	1.08271	1.20784e-07	1	1	57	42	49.5	63	47	55
ANKRD30A	1	1	0.5	#DIV/0!	1	4.96516	1.42699e-08	1	1	0	0	0	1	0	0.5
ANKRD30B	944	441	-474.5	-1.38719	0.085714	-1.39224	-1.37714e-05	1	0.939201	1482	1918	1700	1477	974	1225.5
ANKRD30BL	0	0	0	1	1	1	0	1	1	0	0	0	0	0	0
ANKRD30BP2	0	0	0	1	1	1	0	1	1	0	0	0	0	0	0
ANKRD30BP3	6	6	-4.5	#DIV/0!	0.0198757	-36.6011	-1.28122e-07	1	0.424849	3	6	4.5	0	0	0
ANKRD31	40	22	-29.5	-1.7973	0.118239	-1.82498	-8.77344e-07	1	1	68	65	66.5	46	28	37
ANKRD33	0	0	0	1	1	1	0	1	1	0	0	0	0	0	0
ANKRD33B	383	332	-249	-2.53231	0.00405511	-2.63167	-7.60829e-06	1	0.142482	520	303	411.5	188	137	162.5
ANKRD34A	128	66	-19.5	-1.03638	0.83618	-1.05486	-8.43847e-07	1	1	577	534	555.5	600	472	536
ANKRD34B	0	0	0	1	1	1	0	1	1	0	0	0	0	0	0
ANKRD34C	2	2	1	#DIV/0!	0.588705	9.05764	2.8998e-08	1	1	0	0	0	0	2	1
ANKRD34C-AS1	0	0	0	1	1	1	0	1	1	0	0	0	0	0	0
ANKRD35	137	113	-82.5	-1.74324	0.0892716	-1.72528	-2.32109e-06	1	0.958405	151	236	193.5	99	123	111
ANKRD36	267	210	151	1.9967	0.0322842	1.99619	4.3201e-06	1	0.571803	123	180	151.5	390	215	302.5
ANKRD36B	506	349	293.5	2.85174	0.00364653	2.93326	8.52231e-06	1	0.132476	80	237	158.5	586	318	452
ANKRD36BP1	167	15	78	1.16369	0.53527	1.16841	2.29871e-06	1	1	395	558	476.5	547	562	554.5
ANKRD36BP2	2	2	1.5	#DIV/0!	0.321921	13.0096	4.32202e-08	1	1	0	0	0	1	2	1.5
ANKRD36C	198	152	93	1.82301	0.093117	1.83112	2.67266e-06	1	0.979393	84	142	113	282	130	206
ANKRD37	13	7	0.5	1.01961	0.96265	1.02772	2.02475e-08	1	1	19	32	25.5	27	25	26
ANKRD39	265	64	98.5	1.14691	0.531388	1.155	2.96939e-06	1	1	538	803	670.5	739	799	769
ANKRD40	1063	523	43.5	1.0103	0.949998	1.00986	1.1979e-06	1	1	3693	4756	4224.5	4303	4233	4268
ANKRD42	149	69	58.5	1.15314	0.586061	1.15644	1.7159e-06	1	1	326	438	382	406	475	440.5
ANKRD44	263	230	45	1.04849	0.821305	1.04883	1.3052e-06	1	1	825	1031	928	858	1088	973
ANKRD44-IT1	3	2	1	2	0.754195	1.9202	2.91627e-08	1	1	0	2	1	3	1	2
ANKRD45	29	19	-14.5	-1.90625	0.190185	-1.96081	-4.47249e-07	1	1	40	21	30.5	11	21	16
ANKRD46	135	102	84.5	1.13402	0.640331	1.11681	2.14848e-06	1	1	647	614	630.5	749	681	715
ANKRD49	69	26	-31	-1.08782	0.736875	-1.09614	-9.772e-07	1	1	371	397	384	328	378	353
ANKRD50	3046	2174	1761	1.79182	0.00177591	1.81008	5.1467e-05	1	0.077251	1788	2660	2224	3136	4834	3985
ANKRD52	3005	1205	1691	1.36546	0.0495526	1.37567	4.96603e-05	1	0.723856	3727	5527	4627	5904	6732	6318
ANKRD53	2	1	1	1.28571	0.85714	1.25828	2.72633e-08	1	1	4	3	3.5	5	4	4.5
ANKRD54	2000	741	835	1.32346	0.114586	1.34895	2.54575e-05	1	1	1787	3376	2581.5	3046	3787	3416.5
ANKRD55	10	6	-7	-4.5	0.0689484	-4.39625	-2.06165e-07	1	0.862498	10	8	9	4	0	2
ANKRD6	198	180	-64	-1.12673	0.588296	-1.15949	-2.31475e-06	1	1	668	470	569	522	488	505
ANKRD60	0	0	0	1	1	1	0	1	1	0	0	0	0	0	0
ANKRD61	5	3	-0.5	-1.06667	1	-1.08671	-1.8939e-08	1	1	9	7	8	10	5	7.5
ANKRD62	0	0	0	1	1	1	0	1	1	0	0	0	0	0	0
ANKRD62P1-PARP4P3	1	1	0.5	#DIV/0!	1	5.02047	1.44689e-08	1	1	0	0	0	0	1	0.5
ANKRD63	0	0	0	1	1	1	0	1	1	0	0	0	0	0	0
ANKRD65	2	2	0	-1	1	-1.05009	-1.60936e-09	1	1	2	0	1	2	0	1
ANKRD66	0	0	0	1	1	1	0	1	1	0	0	0	0	0	0
ANKRD7	88	81	71.5	1.92258	0.048318	1.90416	2.03271e-06	1	0.712105	74	81	77.5	162	136	149
ANKRD9	112	103	-88.5	-1.19177	0.455235	-1.2102	-2.78915e-06	1	1	569	531	550	466	457	461.5
ANKS1A	23001	16531	8087.5	1.17517	0.325887	1.18012	0.000238723	1	1	39522	52818	46170	45992	62523	54257.5
ANKS1B	100	97	-20	-1.07181	0.826069	-1.06653	-5.33907e-07	1	1	250	347	298.5	247	310	278.5
ANKS3	69	31	3.5	1.01323	0.967835	1.01323	1.00681e-07	1	1	230	299	264.5	268	268	268
ANKS4B	1	1	-0.5	#DIV/0!	1	-5.16528	-1.49901e-08	1	1	1	0	0.5	0	0	0
ANKS6	206	161	88	1.11048	0.697166	1.09066	2.11057e-06	1	1	834	759	796.5	965	804	884.5
ANKUB1	0	0	0	1	1	1	0	1	1	0	0	0	0	0	0
ANKZF1	117	29	-58.5	-1.06998	0.718754	-1.08034	-1.93305e-06	1	1	880	909	894.5	792	880	836
ANLN	2631	1607	-102.5	-1.02529	0.966969	-1.00773	-8.99569e-07	1	1	2840	5471	4155.5	4242	3864	4053
ANO1	37	32	-17	-2.13333	0.155707	-2.23045	-5.36987e-07	1	1	48	16	32	11	19	15
ANO1-AS2	0	0	0	1	1	1	0	1	1	0	0	0	0	0	0
ANO10	387	355	284	1.25244	0.26271	1.23443	7.68519e-06	1	1	1141	1109	1125	1496	1322	1409
ANO2	4	4	-1	-2	0.786313	-2.02291	-3.28538e-08	1	1	4	0	2	2	0	1
ANO3	12	12	5	6	0.211138	5.71912	1.47433e-07	1	1	0	2	1	0	12	6
ANO4	2460	2424	-2301	-2.50491	6.97259e-08	-2.54383	-6.78817e-05	0.00184662	1.51362e-05	3971	3689	3830	1511	1547	1529
ANO5	0	0	0	1	1	1	0	1	1	0	0	0	0	0	0
ANO6	208	126	131.5	1.05275	0.805179	1.04187	3.03339e-06	1	1	2452	2534	2493	2589	2660	2624.5
ANO7	44	29	-6.5	-1.04981	0.893926	-1.04713	-1.76956e-07	1	1	115	159	137	131	130	130.5
ANO8	174	75	90.5	1.17454	0.587392	1.15143	2.30528e-06	1	1	568	469	518.5	575	643	609
ANO9	1	0	-0.5	-2	1	-1.80458	-1.45011e-08	1	1	1	1	1	0	1	0.5
ANOS1	1	1	0.5	#DIV/0!	1	4.96518	1.427e-08	1	1	0	0	0	1	0	0.5
ANP32A	2036	1704	-620	-1.10688	0.524806	-1.10394	-1.73313e-05	1	1	5403	7439	6421	5867	5735	5801
ANP32A-IT1	12	7	-6	-2.09091	0.244921	-2.14117	-1.83688e-07	1	1	15	8	11.5	8	3	5.5
ANP32AP1	58	43	-6.5	-1.12037	0.752858	-1.17757	-2.73861e-07	1	1	81	40	60.5	83	25	54
ANP32B	3315	2915	-1178.5	-1.18621	0.305861	-1.18101	-3.28733e-05	1	1	6050	8965	7507.5	7008	5650	6329
ANP32C	6	2	-2.5	-1.55556	0.591885	-1.5335	-7.12876e-08	1	1	6	8	7	2	7	4.5
ANP32D	1	1	0.5	#DIV/0!	1	5.02049	1.4469e-08	1	1	0	0	0	0	1	0.5
ANP32E	3787	2435	-496	-1.08753	0.707939	-1.06878	-1.12069e-05	1	1	4269	8056	6162.5	5621	5712	5666.5
ANPEP	0	0	0	1	1	1	0	1	1	0	0	0	0	0	0
ANTXR1	1665	1320	1011	1.33012	0.093085	1.31823	2.82129e-05	1	0.979393	2890	3235	3062.5	4555	3592	4073.5
ANTXR2	12421	9147	-2818.5	-1.14117	0.41837	-1.18531	-0.000106351	1	1	28994	16573	22783.5	20083	19847	19965
ANTXRL	14	4	6	1.12245	0.817709	1.09837	1.41847e-07	1	1	55	43	49	57	53	55
ANTXRLP1	4	3	-2	-1.8	0.565209	-1.80368	-6.07267e-08	1	1	6	3	4.5	2	3	2.5
ANXA1	10676	3559	6651.5	1.47506	0.016392	1.49245	0.000195839	1	0.37457	10443	17560	14001.5	21119	20187	20653
ANXA10	0	0	0	1	1	1	0	1	1	0	0	0	0	0	0
ANXA11	1018	1003	-590	-1.17822	0.295756	-1.20478	-1.94908e-05	1	1	4321	3480	3900.5	3303	3318	3310.5
ANXA13	7	6	-1.5	-1.1875	0.837321	-1.16733	-3.91342e-08	1	1	6	13	9.5	7	9	8
ANXA2	726	666	-453.5	-2.85861	0.000478335	-2.79286	-1.2609e-05	1	0.0281516	455	940	697.5	214	274	244
ANXA2P1	10	10	-3	-2.5	0.586869	-2.22976	-7.59513e-08	1	1	0	10	5	0	4	2
ANXA2P2	180	168	-104.5	-2.17416	0.027872	-2.12934	-2.89043e-06	1	0.530289	124	263	193.5	95	83	89
ANXA2P3	3	3	-1.5	#DIV/0!	0.375163	-12.4449	-4.11881e-08	1	1	0	3	1.5	0	0	0
ANXA2R	4	2	0	-1	1	-1.00335	-3.9867e-10	1	1	4	4	4	2	6	4
ANXA3	0	0	0	1	1	1	0	1	1	0	0	0	0	0	0
ANXA4	996	903	-572	-1.31699	0.117508	-1.35364	-1.83388e-05	1	1	2754	1999	2376.5	1851	1758	1804.5
ANXA5	16259	1486	8215.5	1.24145	0.163263	1.25177	0.000244182	1	1	26639	41412	34025.5	42898	41584	42241
ANXA6	2525	2235	-1707.5	-1.28354	0.113796	-1.3095	-5.36065e-05	1	1	8402	7057	7729.5	5877	6167	6022
ANXA7	947	135	353	1.11023	0.506885	1.11214	1.03067e-05	1	1	2729	3676	3202.5	3570	3541	3555.5
ANXA8	0	0	0	1	1	1	0	1	1	0	0	0	0	0	0
ANXA8L1	0	0	0	1	1	1	0	1	1	0	0	0	0	0	0
ANXA9	392	382	-281.5	-1.91694	0.0180388	-1.97173	-8.5822e-06	1	0.401799	694	483	588.5	302	312	307
AOAH	2	2	1	#DIV/0!	0.597376	8.91326	2.84784e-08	1	1	0	0	0	2	0	1
AOAH-IT1	0	0	0	1	1	1	0	1	1	0	0	0	0	0	0
AOC1	3	3	-1	-3	0.712685	-2.75154	-3.13458e-08	1	1	3	0	1.5	1	0	0.5
AOC2	19	15	5	1.13699	0.741777	1.14332	1.50407e-07	1	1	30	43	36.5	34	49	41.5
AOC3	11	8	5.5	1.47826	0.464436	1.46703	1.56244e-07	1	1	10	13	11.5	21	13	17
AOC4P	0	0	0	1	1	1	0	1	1	0	0	0	0	0	0
AOX1	23	18	5.5	1.40741	0.70423	1.31465	1.30641e-07	1	1	22	5	13.5	28	10	19
AOX2P	0	0	0	1	1	1	0	1	1	0	0	0	0	0	0
AP1AR	612	210	229.5	1.14339	0.427078	1.147	6.73627e-06	1	1	1323	1878	1600.5	1935	1725	1830
AP1B1	1336	643	451.5	1.12108	0.471966	1.12497	1.33697e-05	1	1	3166	4292	3729	3859	4502	4180.5
AP1B1P1	0	0	0	1	1	1	0	1	1	0	0	0	0	0	0
AP1G1	1133	377	198.5	1.03955	0.808613	1.03795	5.48328e-06	1	1	4452	5585	5018.5	5226	5208	5217
AP1G2	405	397	309.5	1.5327	0.0739221	1.51606	8.73124e-06	1	0.875174	585	577	581	799	982	890.5
AP1M1	762	486	-47.5	-1.02372	0.914024	-1.01874	-1.07827e-06	1	1	1669	2431	2050	2060	1945	2002.5
AP1M2	2	2	0	-1	1	1.03794	1.19049e-09	1	1	0	2	1	0	2	1
AP1S1	571	426	-54.5	-1.00842	0.913995	-1.01685	-3.13422e-06	1	1	6239	6810	6524.5	6556	6384	6470
AP1S2	4401	3310	-815.5	-1.05819	0.724914	-1.05578	-2.24834e-05	1	1	12629	17030	14829.5	13720	14308	14014
AP1S3	363	120	92.5	1.12645	0.569367	1.13984	2.90856e-06	1	1	550	913	731.5	793	855	824
AP2A1	690	152	410	1.158	0.369301	1.15514	1.16022e-05	1	1	2326	2864	2595	3016	2994	3005
AP2A2	145	120	-50	-1.4065	0.32728	-1.47524	-1.67413e-06	1	1	233	113	173	158	88	123
AP2B1	803	724	147.5	1.01258	0.988811	1.00226	7.70055e-07	1	1	11552	11902	11727	11473	12276	11874.5
AP2M1	7137	3572	2113	1.14121	0.398327	1.14877	6.34604e-05	1	1	11726	18202	14964	18863	15291	17077
AP2S1	1397	716	293.5	1.05497	0.732978	1.05414	8.30977e-06	1	1	4641	6038	5339.5	5944	5322	5633
AP3B1	1443	1069	-669	-1.19519	0.262642	-1.19646	-1.93359e-05	1	1	3562	4631	4096.5	3667	3188	3427.5
AP3B2	4	4	-1.5	-1.2	0.825768	-1.19264	-4.21958e-08	1	1	7	11	9	8	7	7.5
AP3D1	2548	609	971	1.09757	0.543914	1.09804	2.80504e-05	1	1	8679	11224	9951.5	10618	11227	10922.5
AP3M1	1087	320	304.5	1.06867	0.670973	1.0677	8.6369e-06	1	1	3891	4978	4434.5	4820	4658	4739
AP3M2	942	646	-766	-1.31393	0.0838316	-1.33036	-2.31501e-05	1	0.926239	3178	3234	3206	2588	2292	2440
AP3S1	1091	789	-718	-1.44959	0.0258936	-1.45651	-2.09265e-05	1	0.50619	2093	2537	2315	1748	1446	1597
AP3S2	19	16	1.5	1.01754	0.985978	1.01413	3.48549e-08	1	1	76	95	85.5	95	79	87
AP4B1	149	101	5	1.01435	0.946158	1.02071	2.0593e-07	1	1	274	423	348.5	385	322	353.5
AP4B1-AS1	2	1	-1	-1.4	0.827604	-1.38092	-2.87803e-08	1	1	3	4	3.5	2	3	2.5
AP4E1	340	260	-61	-1.06168	0.775242	-1.05897	-1.67602e-06	1	1	880	1220	1050	1018	960	989
AP4M1	263	189	27	1.04489	0.842834	1.0512	8.78244e-07	1	1	470	733	601.5	713	544	628.5
AP4S1	121	92	21	1.10096	0.737344	1.11023	6.51749e-07	1	1	154	262	208	275	183	229
AP5B1	735	191	189.5	1.12325	0.483872	1.13484	5.89896e-06	1	1	1170	1905	1537.5	1740	1714	1727
AP5M1	345	124	150.5	1.15148	0.470981	1.1508	4.30607e-06	1	1	861	1126	993.5	1206	1082	1144
AP5S1	587	323	54	1.0603	0.743379	1.07882	1.99161e-06	1	1	602	1189	895.5	1033	866	949.5
AP5Z1	444	190	161.5	1.21988	0.362714	1.2321	4.84416e-06	1	1	547	922	734.5	991	801	896
APAF1	465	429	298.5	1.53209	0.0825246	1.52275	8.50944e-06	1	0.920633	543	579	561	711	1008	859.5
APBA1	3	3	-1	-1.28571	0.857861	-1.26442	-2.75835e-08	1	1	3	6	4.5	3	4	3.5
APBA2	11	9	-6	-1.25	0.615816	-1.24988	-1.73199e-07	1	1	26	34	30	25	23	24
APBA3	80	67	35	1.10495	0.745053	1.09354	9.05111e-07	1	1	322	345	333.5	402	335	368.5
APBB1	899	772	-416.5	-1.46407	0.102201	-1.52001	-1.34444e-05	1	1	1700	928	1314	801	994	897.5
APBB1IP	0	0	0	1	1	1	0	1	1	0	0	0	0	0	0
APBB2	244	222	-26	-1.03881	0.792953	-1.07066	-1.35858e-06	1	1	818	574	696	744	596	670
APBB3	127	95	-24	-1.06341	0.811889	-1.06724	-7.30048e-07	1	1	355	450	402.5	434	323	378.5
APC	471	296	-233	-1.15269	0.388091	-1.15877	-6.95861e-06	1	1	1611	1907	1759	1616	1436	1526
APC2	629	164	377.5	1.30333	0.13578	1.31064	1.10551e-05	1	1	1012	1477	1244.5	1603	1641	1622
APCDD1	6	6	3	#DIV/0!	0.13787	24.6603	8.5149e-08	1	1	0	0	0	6	0	3
APCDD1L	1	1	-0.5	#DIV/0!	1	-5.16517	-1.49897e-08	1	1	1	0	0.5	0	0	0
APCDD1L-AS1	0	0	0	1	1	1	0	1	1	0	0	0	0	0	0
APCS	0	0	0	1	1	1	0	1	1	0	0	0	0	0	0
APEH	1428	1089	1186	1.23666	0.190729	1.2258	3.28275e-05	1	1	4842	5181	5011.5	6125	6270	6197.5
APELA	0	0	0	1	1	1	0	1	1	0	0	0	0	0	0
APEX1	2404	1399	178.5	1.02689	0.846521	1.03105	5.89631e-06	1	1	5437	7841	6639	7193	6442	6817.5
APEX2	1219	267	440	1.24276	0.222171	1.26668	1.36237e-05	1	1	1203	2422	1812.5	2350	2155	2252.5
APH1A	1016	930	268.5	1.03735	0.852999	1.02969	6.18865e-06	1	1	6906	7471	7188.5	6992	7922	7457
APH1B	339	236	53.5	1.08553	0.88608	1.04313	8.0471e-07	1	1	793	458	625.5	797	561	679
API5	2057	589	474.5	1.09373	0.545798	1.10143	1.46577e-05	1	1	4034	6091	5062.5	5572	5502	5537
APIP	231	159	-140.5	-1.20784	0.378599	-1.21602	-4.19513e-06	1	1	762	871	816.5	712	640	676
APITD1	96	60	0.5	1.00481	0.938	1.03327	9.66583e-08	1	1	56	152	104	117	92	104.5
APITD1-CORT	0	0	0	1	1	1	0	1	1	0	0	0	0	0	0
APLF	24	24	12	1.06091	0.874219	1.04948	2.83717e-07	1	1	197	197	197	197	221	209
APLN	25	13	-3	-1.18182	0.780825	-1.18942	-8.95193e-08	1	1	16	23	19.5	29	4	16.5
APLNR	2	2	-1	#DIV/0!	0.60206	-8.65009	-2.75313e-08	1	1	0	2	1	0	0	0
APLP1	243	119	93.5	1.58805	0.375503	1.48483	2.36168e-06	1	1	249	69	159	312	193	252.5
APLP2	6990	2971	-4751.5	-1.26681	0.12117	-1.2838	-0.000145006	1	1	22331	22789	22560	19818	15799	17808.5
APMAP	4837	2811	3416	1.39491	0.0312995	1.39421	9.81405e-05	1	0.558958	7637	9663	8650	11658	12474	12066
APOA1	1	1	0.5	#DIV/0!	1	4.96519	1.427e-08	1	1	0	0	0	1	0	0.5
APOA1-AS	0	0	0	1	1	1	0	1	1	0	0	0	0	0	0
APOA1BP	1134	797	591.5	1.13751	0.447757	1.12939	1.61383e-05	1	1	4133	4470	4301.5	4519	5267	4893
APOA2	2	1	-1	-1.15385	0.901241	-1.15568	-2.96695e-08	1	1	7	8	7.5	6	7	6.5
APOA4	0	0	0	1	1	1	0	1	1	0	0	0	0	0	0
APOA5	0	0	0	1	1	1	0	1	1	0	0	0	0	0	0
APOB	0	0	0	1	1	1	0	1	1	0	0	0	0	0	0
APOBEC1	0	0	0	1	1	1	0	1	1	0	0	0	0	0	0
APOBEC2	3	1	1.5	1.75	0.647575	1.71981	4.35627e-08	1	1	1	3	2	4	3	3.5
APOBEC3A	2	2	-1	#DIV/0!	0.60201	-8.6502	-2.75316e-08	1	1	0	2	1	0	0	0
APOBEC3A_B	0	0	0	1	1	1	0	1	1	0	0	0	0	0	0
APOBEC3B	891	816	-296	-1.25245	0.299271	-1.23316	-7.85131e-06	1	1	1023	1914	1468.5	1247	1098	1172.5
APOBEC3B-AS1	1	1	0.5	#DIV/0!	1	5.02047	1.44689e-08	1	1	0	0	0	0	1	0.5
APOBEC3C	449	303	-237.5	-1.11145	0.492772	-1.11955	-7.31989e-06	1	1	2230	2507	2368.5	2204	2058	2131
APOBEC3D	157	130	-85.5	-1.34969	0.290594	-1.38659	-2.72131e-06	1	1	388	272	330	231	258	244.5
APOBEC3F	180	70	-89.5	-1.20364	0.441476	-1.22831	-2.8792e-06	1	1	564	494	529	495	384	439.5
APOBEC3G	620	448	-398	-1.64297	0.0295135	-1.68775	-1.22119e-05	1	0.541299	1153	881	1017	705	533	619
APOBEC3H	65	65	-43.5	-4.95455	0.00137774	-5.13723	-1.32311e-06	1	0.0633474	76	33	54.5	11	11	11
APOBEC4	2	2	1	#DIV/0!	0.588632	9.05761	2.89978e-08	1	1	0	0	0	0	2	1
APOBR	4	4	1	2	0.78628	1.78956	2.66838e-08	1	1	2	0	1	4	0	2
APOC1	913	634	-699.5	-1.60172	0.0106429	-1.62389	-2.08965e-05	1	0.281802	1936	1788	1862	1023	1302	1162.5
APOC1P1	0	0	0	-1	1	-1.00526	-1.70274e-10	1	1	1	1	1	1	1	1
APOC2	0	0	0	1	1	1	0	1	1	0	0	0	0	0	0
APOC3	0	0	0	1	1	1	0	1	1	0	0	0	0	0	0
APOC4	0	0	0	1	1	1	0	1	1	0	0	0	0	0	0
APOC4-APOC2	2	1	0.5	1.5	1	1.39598	1.32221e-08	1	1	2	0	1	2	1	1.5
APOD	888	771	-668.5	-6.45714	4.22867e-07	-6.70935	-1.99668e-05	0.0111992	7.28206e-05	952	630	791	181	64	122.5
APOE	8648	7498	-6096	-2.38451	5.16326e-06	-2.46272	-0.000184729	0.136744	0.00067695	12476	8522	10499	4978	3828	4403
APOF	1	1	0.5	#DIV/0!	1	5.02047	1.44689e-08	1	1	0	0	0	0	1	0.5
APOH	0	0	0	1	1	1	0	1	1	0	0	0	0	0	0
APOL1	312	258	-190.5	-4.46364	0.000838272	-4.70903	-5.8312e-06	1	0.043531	340	151	245.5	82	28	55
APOL2	204	183	-21.5	-1.02303	0.900002	-1.02634	-7.06064e-07	1	1	853	1057	955	993	874	933.5
APOL3	5	5	-2.5	#DIV/0!	0.18392	-22.4783	-7.72966e-08	1	1	5	0	2.5	0	0	0
APOL4	2	2	-1	#DIV/0!	0.583972	-9.42226	-3.03102e-08	1	1	2	0	1	0	0	0
APOL5	0	0	0	1	1	1	0	1	1	0	0	0	0	0	0
APOL6	635	394	-445	-2.29927	0.00420546	-2.36048	-1.33195e-05	1	0.145212	857	718	787.5	463	222	342.5
APOLD1	8994	5096	5956.5	2.21413	6.62419e-05	2.2766	0.000175428	1	0.00569594	2957	6855	4906	9774	11951	10862.5
APOM	0	0	0	1	1	1	0	1	1	0	0	0	0	0	0
APOO	550	434	-143.5	-1.08184	0.649325	-1.08005	-4.03631e-06	1	1	1622	2172	1897	1738	1769	1753.5
APOOL	213	115	-139.5	-1.18379	0.400378	-1.20254	-4.41517e-06	1	1	923	874	898.5	808	710	759
APOOP5	22	13	7	1.37838	0.503394	1.41413	2.16534e-07	1	1	10	27	18.5	19	32	25.5
APOPT1	117	51	30.5	1.03324	0.899964	1.02648	7.02986e-07	1	1	859	976	917.5	971	925	948
APP	11433	8095	-5958.5	-1.21285	0.214714	-1.24223	-0.000194737	1	1	37758	30147	33952.5	29663	26325	27994
APPBP2	891	499	-247.5	-1.08543	0.591214	-1.10432	-8.70966e-06	1	1	3394	2895	3144.5	2503	3291	2897
APPL1	549	494	-72.5	-1.03342	0.82871	-1.03719	-2.31536e-06	1	1	1995	2489	2242	2399	1940	2169.5
APPL2	1339	1099	1041	1.41342	0.0378077	1.40382	2.94596e-05	1	0.625422	2398	2638	2518	3381	3737	3559
APRT	1069	662	332	1.15321	0.401807	1.1569	9.7214e-06	1	1	1761	2573	2167	2830	2168	2499
APTR	84	75	-12	-1.03117	0.90766	-1.03249	-3.60079e-07	1	1	355	439	397	364	406	385
APTX	500	70	195.5	1.13662	0.451658	1.14129	5.78815e-06	1	1	1181	1681	1431	1642	1611	1626.5
AQP1	18	17	2.5	1.2381	0.856111	1.16396	5.26127e-08	1	1	16	5	10.5	22	4	13
AQP10	0	0	0	1	1	1	0	1	1	0	0	0	0	0	0
AQP11	55	26	31.5	1.48092	0.245374	1.48863	9.15125e-07	1	1	51	80	65.5	106	88	97
AQP12A	0	0	0	1	1	1	0	1	1	0	0	0	0	0	0
AQP12B	0	0	0	1	1	1	0	1	1	0	0	0	0	0	0
AQP2	9	9	3	3	0.460594	2.64383	8.15205e-08	1	1	3	0	1.5	9	0	4.5
AQP3	2	2	1	#DIV/0!	0.597299	8.9133	2.84785e-08	1	1	0	0	0	2	0	1
AQP4	0	0	0	1	1	1	0	1	1	0	0	0	0	0	0
AQP4-AS1	0	0	0	1	1	1	0	1	1	0	0	0	0	0	0
AQP5	3	1	-0.5	-1.11111	1	-1.12017	-1.59297e-08	1	1	5	5	5	6	3	4.5
AQP6	18	14	4	1.36364	0.60202	1.39964	1.23326e-07	1	1	4	18	11	22	8	15
AQP7	4	4	-3	#DIV/0!	0.0748943	-25.5505	-8.83528e-08	1	0.876708	4	2	3	0	0	0
AQP7P1	7	7	-6	#DIV/0!	0.00639177	-49.8351	-1.75748e-07	1	0.194574	7	5	6	0	0	0
AQP7P3	10	9	-6	-13	0.0252313	-11.1143	-1.81272e-07	1	0.498571	10	3	6.5	1	0	0.5
AQP8	0	0	0	1	1	1	0	1	1	0	0	0	0	0	0
AQP9	1	1	0	-1	1	-1.02302	-4.15376e-10	1	1	1	0	0.5	0	1	0.5
AQR	507	221	119.5	1.05719	0.743176	1.05568	3.34731e-06	1	1	1836	2343	2089.5	2296	2122	2209
AR	895	588	681	1.8112	0.0102387	1.76074	1.89011e-05	1	0.274732	993	686	839.5	1460	1581	1520.5
ARAF	676	309	85	1.03024	0.859135	1.02903	2.34831e-06	1	1	2473	3149	2811	2952	2840	2896
ARAP1	543	404	-204	-1.0882	0.566701	-1.10868	-7.23447e-06	1	1	2719	2315	2517	2176	2450	2313
ARAP2	155	100	107	1.32873	0.29434	1.32197	3.02666e-06	1	1	298	353	325.5	453	412	432.5
ARAP3	676	474	-519	-1.5533	0.0185432	-1.56947	-1.53298e-05	1	0.408908	1401	1513	1457	1039	837	938
ARC	311	299	-204	-5.16327	4.75828e-05	-5.41846	-6.22803e-06	1	0.00433052	354	152	253	55	43	49
ARCN1	925	852	-315.5	-1.03697	0.775736	-1.04472	-1.09693e-05	1	1	8387	9312	8849.5	8608	8460	8534
AREG	0	0	0	1	1	1	0	1	1	0	0	0	0	0	0
AREL1	1206	477	687.5	1.28497	0.124519	1.28878	1.99879e-05	1	1	2048	2777	2412.5	2946	3254	3100
ARF1	3329	3009	-910	-1.0557	0.704185	-1.05945	-2.79097e-05	1	1	15584	18913	17248.5	16773	15904	16338.5
ARF3	3158	20	1573.5	1.14374	0.376739	1.14543	4.57012e-05	1	1	9372	12521	10946.5	12510	12530	12520
ARF4	2468	1858	996	1.16506	0.359456	1.15804	2.75181e-05	1	1	5491	6577	6034	7959	6101	7030
ARF5	904	874	-254.5	-1.06872	0.676736	-1.06951	-7.40848e-06	1	1	3521	4395	3958	3491	3916	3703.5
ARF6	2499	1197	-1579	-1.27692	0.110471	-1.29074	-4.7564e-05	1	1	7012	7550	7281	6353	5051	5702
ARFGAP1	391	159	270.5	1.08167	0.665331	1.07207	6.92415e-06	1	1	3196	3428	3312	3587	3578	3582.5
ARFGAP2	1024	411	171.5	1.07632	0.629765	1.08705	5.57126e-06	1	1	1735	2759	2247	2348	2489	2418.5
ARFGAP3	248	201	197	1.06194	0.765314	1.04996	4.62083e-06	1	1	3157	3204	3180.5	3350	3405	3377.5
ARFGEF1	647	429	360	1.05351	0.793079	1.04183	8.17758e-06	1	1	6619	6837	6728	7266	6910	7088
ARFGEF2	2175	791	1179	1.21436	0.210007	1.21304	3.36959e-05	1	1	4808	6192	5500	6983	6375	6679
ARFGEF3	117	67	-38.5	-1.21875	0.498216	-1.25618	-1.29153e-06	1	1	248	181	214.5	221	131	176
ARFIP1	322	105	97.5	1.04805	0.797479	1.0435	2.54949e-06	1	1	1868	2190	2029	2085	2168	2126.5
ARFIP2	225	198	-30	-1.01462	0.899757	-1.02134	-1.25928e-06	1	1	1969	2194	2081.5	1996	2107	2051.5
ARFRP1	303	66	137	1.18514	0.426512	1.18991	4.02186e-06	1	1	607	873	740	910	844	877
ARG1	4	4	2	#DIV/0!	0.262871	16.7935	5.68378e-08	1	1	0	0	0	4	0	2
ARG2	330	329	-91.5	-1.16516	0.522584	-1.20459	-3.26678e-06	1	1	810	481	645.5	480	628	554
ARGFX	0	0	0	1	1	1	0	1	1	0	0	0	0	0	0
ARGFXP2	4	1	-2.5	-2.66667	0.379441	-2.54519	-7.25826e-08	1	1	4	4	4	0	3	1.5
ARGLU1	640	263	72.5	1.04785	0.759593	1.05618	2.42838e-06	1	1	1195	1835	1515	1572	1603	1587.5
ARHGAP1	301	221	-99.5	-1.04804	0.749529	-1.05498	-3.27634e-06	1	1	2060	2281	2170.5	1980	2162	2071
ARHGAP10	73	32	17	1.06355	0.830533	1.06492	4.99166e-07	1	1	231	304	267.5	272	297	284.5
ARHGAP11A	44	43	-9	-1.1978	0.736994	-1.16506	-2.17499e-07	1	1	33	76	54.5	32	59	45.5
ARHGAP11B	9	8	0	-1	1	1.05272	6.59067e-09	1	1	0	9	4.5	8	1	4.5
ARHGAP12	410	346	72.5	1.04812	0.894052	1.02699	1.19519e-06	1	1	1671	1342	1506.5	1406	1752	1579
ARHGAP15	8	8	5	3.5	0.136343	3.31641	1.42373e-07	1	1	2	2	2	10	4	7
ARHGAP17	403	53	149.5	1.11373	0.541468	1.11624	4.38344e-06	1	1	1113	1516	1314.5	1463	1465	1464
ARHGAP18	856	206	279	1.18428	0.327498	1.20235	8.68052e-06	1	1	1086	1942	1514	1736	1850	1793
ARHGAP19	1049	896	-152.5	-1.08694	0.704904	-1.07424	-3.73583e-06	1	1	1382	2431	1906.5	1973	1535	1754
ARHGAP19-SLIT1	0	0	0	1	1	1	0	1	1	0	0	0	0	0	0
ARHGAP20	94	73	-59	-4.57576	0.00453389	-4.7804	-1.79058e-06	1	0.153158	100	51	75.5	27	6	16.5
ARHGAP21	1085	953	-950.5	-1.39342	0.0358985	-1.40847	-2.83589e-05	1	0.608831	3298	3435	3366.5	2482	2350	2416
ARHGAP22	70	51	12	1.08081	0.795682	1.0864	3.6626e-07	1	1	116	181	148.5	186	135	160.5
ARHGAP23	3	2	1	2	0.754465	1.8229	2.74708e-08	1	1	2	0	1	3	1	2
ARHGAP24	236	206	211	2.58647	0.00111641	2.57937	6.05462e-06	1	0.053274	118	148	133	354	334	344
ARHGAP25	6	4	-3	-4	0.253699	-3.78592	-9.05302e-08	1	1	6	2	4	0	2	1
ARHGAP26	381	346	-215.5	-1.69628	0.0713011	-1.76008	-6.77231e-06	1	0.869257	673	377	525	292	327	309.5
ARHGAP26-AS1	0	0	0	1	1	1	0	1	1	0	0	0	0	0	0
ARHGAP26-IT1	0	0	0	1	1	1	0	1	1	0	0	0	0	0	0
ARHGAP27	2	2	1	#DIV/0!	0.588636	9.05761	2.89978e-08	1	1	0	0	0	0	2	1
ARHGAP28	24	8	15	1.17045	0.698132	1.14785	3.81809e-07	1	1	96	80	88	104	102	103
ARHGAP29	2104	1808	1578	2.29877	3.18885e-06	2.30248	4.55325e-05	0.0844534	0.000443796	1067	1363	1215	2415	3171	2793
ARHGAP30	9	7	-6	-1.54545	0.379623	-1.56891	-1.81751e-07	1	1	19	15	17	12	10	11
ARHGAP31	1055	948	-918.5	-1.49131	0.015337	-1.51453	-2.7642e-05	1	0.356616	2871	2705	2788	1923	1816	1869.5
ARHGAP31-AS1	17	13	7	1.56	0.406049	1.56108	2.01843e-07	1	1	9	16	12.5	26	13	19.5
ARHGAP32	698	572	-231.5	-1.1222	0.51142	-1.11974	-6.53287e-06	1	1	1840	2412	2126	1714	2075	1894.5
ARHGAP33	140	105	-28	-1.14815	0.707467	-1.12716	-6.91836e-07	1	1	147	287	217	182	196	189
ARHGAP35	364	342	-58	-1.01508	0.881997	-1.02394	-2.64485e-06	1	1	3732	4074	3903	3980	3710	3845
ARHGAP36	0	0	0	1	1	1	0	1	1	0	0	0	0	0	0
ARHGAP39	260	122	48	1.07583	0.734434	1.0846	1.52895e-06	1	1	503	763	633	641	721	681
ARHGAP4	17	13	-4	-1.17021	0.709458	-1.1992	-1.35821e-07	1	1	34	21	27.5	17	30	23.5
ARHGAP40	0	0	0	1	1	1	0	1	1	0	0	0	0	0	0
ARHGAP42	531	377	-305	-1.44139	0.100067	-1.43579	-8.67529e-06	1	1	847	1145	996	614	768	691
ARHGAP44	30	26	22	5.4	0.00245974	5.36419	6.36478e-07	1	0.0978287	3	7	5	21	33	27
ARHGAP5	368	287	-290	-1.04727	0.714586	-1.05945	-1.04873e-05	1	1	6388	6463	6425.5	6095	6176	6135.5
ARHGAP5-AS1	118	78	18	1.06316	0.824031	1.06846	5.57221e-07	1	1	226	344	285	340	266	303
ARHGAP6	0	0	0	1	1	1	0	1	1	0	0	0	0	0	0
ARHGAP8	1	1	0	-1	1	1.01465	2.58279e-10	1	1	0	1	0.5	1	0	0.5
ARHGAP9	7	7	-5	-3.5	0.132551	-3.44056	-1.49081e-07	1	1	9	5	7	2	2	2
ARHGDIA	6799	4018	3902	1.44033	0.0248479	1.44728	0.00011364	1	0.493308	7471	10252	8861.5	11257	14270	12763.5
ARHGDIB	7	6	0	-1	1	-1.02024	-1.37203e-08	1	1	26	21	23.5	27	20	23.5
ARHGDIG	13	10	-4.5	-2.28571	0.384428	-2.40304	-1.44523e-07	1	1	13	3	8	7	0	3.5
ARHGEF1	864	543	164	1.05543	0.741599	1.05541	4.70575e-06	1	1	2530	3387	2958.5	3394	2851	3122.5
ARHGEF10	44	42	-31	-7.2	0.000463363	-7.31419	-9.31839e-07	1	0.0274535	48	24	36	4	6	5
ARHGEF10L	115	108	-56	-1.11359	0.624439	-1.13712	-1.9443e-06	1	1	603	495	549	488	498	493
ARHGEF11	2062	354	1124	1.33999	0.0766872	1.35625	3.34431e-05	1	0.886892	2452	4160	3306	4514	4346	4430
ARHGEF12	1657	696	793.5	1.14903	0.380836	1.14669	2.25228e-05	1	1	4809	5840	5324.5	5770	6466	6118
ARHGEF15	0	0	0	1	1	1	0	1	1	0	0	0	0	0	0
ARHGEF16	156	128	115.5	1.72188	0.066441	1.71744	3.31551e-06	1	0.84912	146	174	160	249	302	275.5
ARHGEF17	1469	1206	-974.5	-2.60412	8.04334e-05	-2.70282	-2.96339e-05	1	0.00665687	1945	1219	1582	739	476	607.5
ARHGEF18	157	81	95	1.08092	0.712091	1.07151	2.43581e-06	1	1	1136	1212	1174	1245	1293	1269
ARHGEF19	57	39	-0.5	-1.00391	1	1.00543	1.99246e-08	1	1	100	157	128.5	118	138	128
ARHGEF2	3324	3159	-3109.5	-2.40797	1.06937e-07	-2.44484	-9.16804e-05	0.00283212	2.16192e-05	5450	5186	5318	2291	2126	2208.5
ARHGEF25	261	49	130.5	1.26797	0.465654	1.2288	3.30836e-06	1	1	593	381	487	593	642	617.5
ARHGEF26	68	33	16	1.17778	0.613501	1.20062	5.08601e-07	1	1	56	124	90	121	91	106
ARHGEF26-AS1	14	11	-3	-1.75	0.574148	-1.87563	-1.04163e-07	1	1	14	0	7	3	5	4
ARHGEF28	183	150	67	1.23843	0.468533	1.23553	1.90081e-06	1	1	240	322	281	423	273	348
ARHGEF3	784	557	-273	-1.32872	0.231533	-1.38363	-9.1158e-06	1	1	1382	825	1103.5	1063	598	830.5
ARHGEF3-AS1	0	0	0	1	1	1	0	1	1	0	0	0	0	0	0
ARHGEF33	7	4	-3	-2.5	0.374789	-2.39269	-8.44627e-08	1	1	3	7	5	4	0	2
ARHGEF34P	0	0	0	1	1	1	0	1	1	0	0	0	0	0	0
ARHGEF35	0	0	0	1	1	1	0	1	1	0	0	0	0	0	0
ARHGEF37	35	16	24	3.08696	0.043346	3.21865	7.05483e-07	1	0.677578	2	21	11.5	37	34	35.5
ARHGEF38	3	3	2	2	0.512749	1.92531	5.68664e-08	1	1	2	2	2	5	3	4
ARHGEF38-IT1	0	0	0	1	1	1	0	1	1	0	0	0	0	0	0
ARHGEF39	228	80	52	1.12093	0.638562	1.13445	1.64164e-06	1	1	316	544	430	500	464	482
ARHGEF4	1	0	-0.5	-1.33333	1	-1.31819	-1.48388e-08	1	1	2	2	2	2	1	1.5
ARHGEF40	1853	844	141	1.0362	0.784017	1.04737	5.24817e-06	1	1	2968	4821	3894.5	3977	4094	4035.5
ARHGEF5	2	2	0	-1	1	1.02371	7.43903e-10	1	1	0	2	1	2	0	1
ARHGEF6	5	5	4.5	#DIV/0!	0.0189909	36.9826	1.29495e-07	1	0.412936	0	0	0	4	5	4.5
ARHGEF7	239	106	100.5	1.05725	0.775357	1.0498	2.53271e-06	1	1	1670	1841	1755.5	1803	1909	1856
ARHGEF7-AS1	0	0	0	1	1	1	0	1	1	0	0	0	0	0	0
ARHGEF7-AS2	0	0	0	1	1	1	0	1	1	0	0	0	0	0	0
ARHGEF9	341	259	-113	-1.0769	0.61124	-1.09965	-4.20526e-06	1	1	1712	1453	1582.5	1568	1371	1469.5
ARHGEF9-IT1	2	1	1	3	0.685267	2.62256	2.88393e-08	1	1	0	1	0.5	2	1	1.5
ARID1A	549	73	-230	-1.0683	0.64975	-1.07905	-7.66458e-06	1	1	3569	3626	3597.5	3093	3642	3367.5
ARID1B	272	172	-1	-1.00087	0.99173	-1.00242	-7.97532e-08	1	1	1011	1283	1147	1181	1111	1146
ARID2	198	137	-163	-1.13692	0.447473	-1.15161	-5.18722e-06	1	1	1358	1349	1353.5	1221	1160	1190.5
ARID3A	136	88	97	1.49239	0.165567	1.49216	2.79138e-06	1	1	173	221	197	279	309	294
ARID3B	23	12	-1.5	-1.01382	0.966397	-1.02217	-6.93586e-08	1	1	108	112	110	97	120	108.5
ARID3C	2	2	0.5	2	1	1.74079	1.36723e-08	1	1	1	0	0.5	2	0	1
ARID4A	304	256	-150	-1.1868	0.390664	-1.21695	-5.00635e-06	1	1	1081	825	953	829	777	803
ARID4B	829	633	-394	-1.18178	0.301642	-1.21132	-1.31562e-05	1	1	2878	2245	2561.5	2286	2049	2167.5
ARID5A	198	125	-113	-1.75585	0.0801984	-1.81396	-3.48692e-06	1	0.908754	311	214	262.5	186	113	149.5
ARID5B	816	422	-419.5	-1.15723	0.341415	-1.18008	-1.37952e-05	1	1	3287	2888	3087.5	2865	2471	2668
ARIH1	448	277	-268.5	-1.09577	0.531122	-1.1118	-9.01604e-06	1	1	3166	2978	3072	2718	2889	2803.5
ARIH2	983	340	488	1.13746	0.431533	1.13259	1.35806e-05	1	1	3225	3875	3550	4208	3868	4038
ARIH2OS	28	12	-10	-1.32258	0.509426	-1.32752	-2.91395e-07	1	1	35	47	41	43	19	31
ARL1	846	395	43	1.01278	0.938871	1.0124	1.19956e-06	1	1	2941	3787	3364	3422	3392	3407
ARL10	163	163	80	23.8571	0.00426859	21.825	2.25473e-06	1	0.14672	5	2	3.5	165	2	83.5
ARL11	0	0	0	1	1	1	0	1	1	0	0	0	0	0	0
ARL13A	3	3	-1	-3	0.716292	-2.51083	-2.70337e-08	1	1	0	3	1.5	1	0	0.5
ARL13B	276	150	89	1.14809	0.554555	1.15199	2.61276e-06	1	1	489	713	601	765	615	690
ARL14	0	0	0	1	1	1	0	1	1	0	0	0	0	0	0
ARL14EP	603	407	-370.5	-1.25273	0.175462	-1.26079	-1.09794e-05	1	1	1702	1971	1836.5	1564	1368	1466
ARL14EPL	0	0	0	1	1	1	0	1	1	0	0	0	0	0	0
ARL15	140	55	-92.5	-1.20307	0.436574	-1.22058	-2.88463e-06	1	1	553	543	548	498	413	455.5
ARL16	772	434	294	1.26727	0.223104	1.28375	8.88294e-06	1	1	839	1361	1100	1177	1611	1394
ARL17A	52	14	17	1.31481	0.464146	1.35246	5.32255e-07	1	1	28	80	54	76	66	71
ARL17B	0	0	0	1	1	1	0	1	1	0	0	0	0	0	0
ARL2	33	32	-7.5	-1.00932	0.916831	-1.02364	-5.4683e-07	1	1	828	796	812	814	795	804.5
ARL2-SNX15	0	0	0	1	1	1	0	1	1	0	0	0	0	0	0
ARL2BP	321	272	59	1.02142	0.932054	1.01427	1.13915e-06	1	1	2629	2881	2755	2678	2950	2814
ARL3	148	118	-97	-1.20124	0.43428	-1.2221	-3.08007e-06	1	1	615	543	579	467	497	482
ARL4A	146	71	95.5	1.52044	0.148213	1.52896	2.77395e-06	1	1	146	221	183.5	292	266	279
ARL4C	135	54	34.5	1.08508	0.747039	1.08964	1.04181e-06	1	1	338	473	405.5	419	461	440
ARL4D	77	58	-23	-1.11111	0.731164	-1.10923	-6.51755e-07	1	1	201	259	230	182	232	207
ARL5A	809	237	182	1.06396	0.6957	1.0652	5.32736e-06	1	1	2441	3250	2845.5	3042	3013	3027.5
ARL5B	258	231	-214.5	-1.2546	0.246902	-1.27283	-6.61092e-06	1	1	1087	1027	1057	829	856	842.5
ARL5C	0	0	0	1	1	1	0	1	1	0	0	0	0	0	0
ARL6	182	123	65.5	1.23732	0.457901	1.24127	1.90309e-06	1	1	221	331	276	403	280	341.5
ARL6IP1	3991	1721	437.5	1.062	0.663746	1.0775	1.54895e-05	1	1	5061	9052	7056.5	7657	7331	7494
ARL6IP4	577	555	-200	-1.07907	0.632875	-1.08095	-5.8896e-06	1	1	2441	3018	2729.5	2463	2596	2529.5
ARL6IP5	419	399	144	1.01708	0.976172	1.00478	1.17182e-06	1	1	8385	8476	8430.5	8784	8365	8574.5
ARL6IP6	627	486	-102	-1.09582	0.701733	-1.08265	-2.52683e-06	1	1	853	1480	1166.5	1135	994	1064.5
ARL8A	432	292	336	1.22237	0.258198	1.21319	9.33369e-06	1	1	1441	1581	1511	1821	1873	1847
ARL8B	3241	1879	1390	1.25386	0.164462	1.25534	4.00499e-05	1	1	4564	6387	5475.5	7805	5926	6865.5
ARL9	0	0	0	1	1	1	0	1	1	0	0	0	0	0	0
ARMC1	1343	391	335.5	1.07771	0.62007	1.08068	9.98933e-06	1	1	3646	4989	4317.5	4598	4708	4653
ARMC10	428	248	33.5	1.02334	0.88694	1.02608	1.07402e-06	1	1	1221	1649	1435	1401	1536	1468.5
ARMC12	12	5	7.5	1.38462	0.473051	1.38496	2.16632e-07	1	1	16	23	19.5	28	26	27
ARMC2	44	32	1	1.025	0.935157	1.05769	6.42107e-08	1	1	18	62	40	52	30	41
ARMC2-AS1	0	0	0	1	1	1	0	1	1	0	0	0	0	0	0
ARMC3	5	4	-0.5	-1.16667	1	-1.13229	-1.1851e-08	1	1	1	6	3.5	4	2	3
ARMC4	0	0	0	1	1	1	0	1	1	0	0	0	0	0	0
ARMC5	141	28	72.5	1.29774	0.34844	1.30888	2.14332e-06	1	1	187	300	243.5	328	304	316
ARMC6	1157	419	230	1.17326	0.41355	1.20742	7.68667e-06	1	1	749	1906	1327.5	1628	1487	1557.5
ARMC7	295	203	173	1.35892	0.220485	1.35724	4.96737e-06	1	1	436	528	482	579	731	655
ARMC8	325	272	9.5	1.00447	0.993822	-1.00149	-9.15155e-08	1	1	1964	2289	2126.5	2255	2017	2136
ARMC9	3652	339	1947	1.21594	0.202092	1.22248	5.73673e-05	1	1	7360	10673	9016.5	10915	11012	10963.5
ARMCX1	66	55	20	1.02894	0.943987	1.01716	3.45253e-07	1	1	693	689	691	678	744	711
ARMCX2	5	5	-3.5	#DIV/0!	0.0523967	-29.8493	-1.03823e-07	1	0.743264	5	2	3.5	0	0	0
ARMCX3	577	448	-34.5	-1.00884	0.887633	-1.02464	-2.7686e-06	1	1	4132	3744	3938	3615	4192	3903.5
ARMCX4	45	41	-10	-1.16	0.665415	-1.20219	-3.64801e-07	1	1	95	50	72.5	54	71	62.5
ARMCX5	201	198	80	1.1281	0.640114	1.12024	2.17969e-06	1	1	607	642	624.5	604	805	704.5
ARMCX5-GPRASP2	12	10	0.5	1.0137	1	1.01281	1.35354e-08	1	1	33	40	36.5	31	43	37
ARMCX6	234	121	9	1.01096	0.957728	1.01192	2.81029e-07	1	1	704	938	821	843	817	830
ARMS2	1	1	-0.5	#DIV/0!	1	-4.86875	-1.39229e-08	1	1	0	1	0.5	0	0	0
ARMT1	210	74	82.5	1.14115	0.571247	1.14491	2.42977e-06	1	1	494	675	584.5	630	704	667
ARNT	470	274	-350.5	-1.18915	0.282314	-1.20147	-1.07431e-05	1	1	2182	2225	2203.5	1755	1951	1853
ARNT2	641	375	-75.5	-1.00927	0.895057	-1.02089	-4.88695e-06	1	1	8088	8348	8218	8463	7822	8142.5
ARNTL	135	54	42	1.08235	0.748982	1.08322	1.2205e-06	1	1	444	576	510	525	579	552
ARNTL2	215	207	164.5	8.83333	2.60681e-08	8.77708	4.70832e-06	0.000690387	6.70279e-06	17	25	21	232	139	185.5
ARNTL2-AS1	1	1	0.5	#DIV/0!	1	5.02046	1.44689e-08	1	1	0	0	0	0	1	0.5
ARPC1A	4544	2241	317	1.02404	0.859181	1.02797	1.05576e-05	1	1	10914	15458	13186	13789	13217	13503
ARPC1B	4593	3758	-2220	-1.07605	0.579395	-1.09586	-8.04262e-05	1	1	33292	29534	31413	29687	28699	29193
ARPC2	3667	3396	-463	-1.02618	0.847093	-1.03003	-1.5252e-05	1	1	16315	19982	18148.5	18785	16586	17685.5
ARPC3	1783	592	315	1.0464	0.766417	1.04662	9.09715e-06	1	1	5897	7680	6788.5	7119	7088	7103.5
ARPC4	2693	1324	1252	1.49408	0.0310089	1.51518	3.68948e-05	1	0.555864	1755	3313	2534	4448	3124	3786
ARPC4-TTLL3	0	0	0	1	1	1	0	1	1	0	0	0	0	0	0
ARPC5	2087	917	784	1.17071	0.314347	1.17512	2.3e-05	1	1	3748	5437	4592.5	5835	4918	5376.5
ARPC5L	626	113	301.5	1.23536	0.233615	1.2439	8.91573e-06	1	1	1013	1549	1281	1639	1526	1582.5
ARPIN	48	14	-27.5	-1.02871	0.843361	-1.04117	-1.13371e-06	1	1	982	989	985.5	975	941	958
ARPP19	1060	383	300.5	1.03531	0.854707	1.02845	7.00549e-06	1	1	7981	9041	8511	8965	8658	8811.5
ARPP21	0	0	0	1	1	1	0	1	1	0	0	0	0	0	0
ARR3	5	4	1	1.14286	0.911305	1.11548	2.42469e-08	1	1	9	5	7	6	10	8
ARRB1	1766	1184	-903.5	-1.38058	0.0822653	-1.41747	-2.85553e-05	1	0.920072	3849	2706	3277.5	2083	2665	2374
ARRB2	205	135	-106	-1.16109	0.502022	-1.16496	-3.12401e-06	1	1	700	828	764	623	693	658
ARRDC1	214	185	126.5	1.24587	0.418253	1.22532	3.38259e-06	1	1	529	500	514.5	714	568	641
ARRDC1-AS1	119	101	-22	-1.06519	0.827503	-1.06271	-6.08052e-07	1	1	300	419	359.5	357	318	337.5
ARRDC2	178	153	-159	-1.34011	0.221523	-1.35435	-4.76588e-06	1	1	620	633	626.5	455	480	467.5
ARRDC3	235	198	102.5	1.25092	0.414873	1.2495	2.94405e-06	1	1	375	442	408.5	412	610	511
ARRDC3-AS1	19	10	-11	-1.88	0.20758	-1.92123	-3.32869e-07	1	1	27	20	23.5	17	8	12.5
ARRDC4	202	189	-150.5	-1.31452	0.251909	-1.32188	-4.42803e-06	1	1	584	674	629	485	472	478.5
ARRDC5	0	0	0	1	1	1	0	1	1	0	0	0	0	0	0
ARSA	263	261	193	1.24555	0.331683	1.23197	5.30662e-06	1	1	787	785	786	910	1048	979
ARSB	1912	1007	496	1.22128	0.308188	1.25046	1.57125e-05	1	1	1329	3154	2241.5	3241	2234	2737.5
ARSD	368	105	235.5	1.13672	0.548205	1.11504	5.80792e-06	1	1	1854	1591	1722.5	1959	1957	1958
ARSE	121	61	63.5	1.20223	0.5117	1.19684	1.78323e-06	1	1	284	344	314	405	350	377.5
ARSF	0	0	0	1	1	1	0	1	1	0	0	0	0	0	0
ARSG	292	209	-127.5	-1.66754	0.133681	-1.74822	-4.08903e-06	1	1	423	214	318.5	251	131	191
ARSH	0	0	0	1	1	1	0	1	1	0	0	0	0	0	0
ARSI	186	180	-108.5	-8.23333	0.000122836	-8.75618	-3.36309e-06	1	0.00921584	198	49	123.5	18	12	15
ARSJ	202	181	137.5	1.77031	0.0597569	1.76352	3.9463e-06	1	0.798487	168	189	178.5	262	370	316
ARSK	484	383	-339.5	-1.99124	0.0100023	-2.04622	-1.02793e-05	1	0.270388	776	588	682	393	292	342.5
ART1	0	0	0	1	1	1	0	1	1	0	0	0	0	0	0
ART3	1109	829	583	1.90952	0.0282848	1.859	1.63521e-05	1	0.532785	781	501	641	838	1610	1224
ART4	0	0	0	1	1	1	0	1	1	0	0	0	0	0	0
ART5	0	0	0	1	1	1	0	1	1	0	0	0	0	0	0
ARTN	15	12	4	1.72727	0.509647	1.68687	1.11458e-07	1	1	5	6	5.5	17	2	9.5
ARV1	557	391	-50.5	-1.02577	0.881139	-1.02542	-1.43181e-06	1	1	1732	2289	2010.5	2022	1898	1960
ARVCF	246	227	89.5	1.15471	0.589026	1.14717	2.47203e-06	1	1	564	593	578.5	545	791	668
ARX	3	3	1.5	#DIV/0!	0.376052	12.8602	4.26826e-08	1	1	0	0	0	3	0	1.5
AS3MT	0	0	0	1	1	1	0	1	1	0	0	0	0	0	0
ASAH1	20051	18851	14012	1.78009	0.00162568	1.75813	0.000397583	1	0.0721181	18562	17362	17962	26535	37413	31974
ASAH2	3	3	2.5	2.25	0.403316	2.16559	7.16284e-08	1	1	2	2	2	4	5	4.5
ASAH2B	4	3	-2	-1.8	0.556807	-1.74524	-5.63062e-08	1	1	3	6	4.5	2	3	2.5
ASAP1	2136	673	801.5	1.10685	0.508998	1.10811	2.33045e-05	1	1	6503	8499	7501	7966	8639	8302.5
ASAP1-IT1	0	0	0	1	1	1	0	1	1	0	0	0	0	0	0
ASAP1-IT2	1	1	0.5	#DIV/0!	1	5.02046	1.44689e-08	1	1	0	0	0	0	1	0.5
ASAP2	3013	1548	-2187	-1.50713	0.0127986	-1.53236	-6.58057e-05	1	0.316488	6593	6406	6499.5	5045	3580	4312.5
ASAP3	377	310	-213	-1.53992	0.110179	-1.58739	-6.67375e-06	1	1	738	477	607.5	361	428	394.5
ASB1	343	184	-11.5	-1.00485	0.950993	-1.01027	-7.00004e-07	1	1	2210	2553	2381.5	2369	2371	2370
ASB10	38	32	-23	-8.66667	0.00480208	-8.87046	-7.00703e-07	1	0.158973	38	14	26	6	0	3
ASB11	1560	1234	-884	-2.75746	0.000749647	-2.90479	-2.73954e-05	1	0.039947	1900	874	1387	666	340	503
ASB12	4	4	-1	-2	0.786581	-1.99506	-3.24087e-08	1	1	4	0	2	0	2	1
ASB13	224	161	-5	-1.00615	0.926534	-1.02218	-5.19752e-07	1	1	872	764	818	701	925	813
ASB14	16	10	0	-1	1	-1.0225	-1.42393e-08	1	1	24	20	22	30	14	22
ASB15	0	0	0	1	1	1	0	1	1	0	0	0	0	0	0
ASB16	90	62	-2.5	-1.03546	1	1.00609	1.2239e-08	1	1	28	118	73	85	56	70.5
ASB16-AS1	273	125	29	1.09192	0.720415	1.12257	1.08083e-06	1	1	179	452	315.5	362	327	344.5
ASB17	0	0	0	1	1	1	0	1	1	0	0	0	0	0	0
ASB18	2	2	1.5	#DIV/0!	0.32189	13.0095	4.32201e-08	1	1	0	0	0	1	2	1.5
ASB2	4	2	-1	-1.5	0.827431	-1.44652	-2.74859e-08	1	1	2	4	3	0	4	2
ASB3	17	9	-11	-1.25581	0.551177	-1.26688	-3.30412e-07	1	1	52	56	54	47	39	43
ASB4	3198	3128	2003.5	2.1199	0.000378021	2.07902	5.62824e-05	1	0.0233368	1824	1754	1789	4952	2633	3792.5
ASB5	4	4	-1.5	-4	0.52716	-3.59889	-4.69034e-08	1	1	4	0	2	0	1	0.5
ASB6	393	136	220	1.239	0.276282	1.23929	6.32738e-06	1	1	792	1049	920.5	1185	1096	1140.5
ASB7	17	12	1	1.00132	0.966678	-1.00985	-2.15015e-07	1	1	750	767	758.5	764	755	759.5
ASB8	205	81	82	1.06894	0.740273	1.06353	2.18501e-06	1	1	1107	1272	1189.5	1231	1312	1271.5
ASB9	1173	743	-731.5	-1.80473	0.00370407	-1.81051	-2.10968e-05	1	0.134198	1414	1867	1640.5	1124	694	909
ASB9P1	2	1	-0.5	-1.5	1	-1.43013	-1.3979e-08	1	1	1	2	1.5	0	2	1
ASCC1	382	268	-167	-1.13802	0.463241	-1.14276	-4.96072e-06	1	1	1243	1511	1377	1291	1129	1210
ASCC2	615	201	179	1.11673	0.507361	1.1251	5.4786e-06	1	1	1226	1841	1533.5	1640	1785	1712.5
ASCC3	506	69	284	1.20206	0.281744	1.20496	8.26198e-06	1	1	1187	1624	1405.5	1693	1686	1689.5
ASCL1	0	0	0	1	1	1	0	1	1	0	0	0	0	0	0
ASCL2	0	0	0	1	1	1	0	1	1	0	0	0	0	0	0
ASCL3	0	0	0	1	1	1	0	1	1	0	0	0	0	0	0
ASCL4	0	0	0	1	1	1	0	1	1	0	0	0	0	0	0
ASCL5	4	4	2	#DIV/0!	0.262825	16.7935	5.68379e-08	1	1	0	0	0	4	0	2
ASF1A	415	80	221.5	1.2928	0.221431	1.30455	6.56773e-06	1	1	589	924	756.5	952	1004	978
ASF1B	1455	729	29.5	1.01438	0.856671	1.03633	2.09683e-06	1	1	1324	2779	2051.5	2112	2050	2081
ASGR1	8	8	6.5	#DIV/0!	0.00446843	53.0546	1.87335e-07	1	0.151526	0	0	0	5	8	6.5
ASGR2	1	1	-0.5	#DIV/0!	1	-5.16522	-1.49898e-08	1	1	1	0	0.5	0	0	0
ASH1L	527	444	-436.5	-1.16128	0.329199	-1.17347	-1.35017e-05	1	1	3094	3192	3143	2665	2748	2706.5
ASH1L-AS1	20	13	-5.5	-1.14474	0.725239	-1.14651	-1.60077e-07	1	1	37	50	43.5	46	30	38
ASH2L	1444	454	511.5	1.1733	0.321848	1.18434	1.54786e-05	1	1	2246	3657	2951.5	3690	3236	3463
ASIC1	922	692	599.5	1.39209	0.0937997	1.36804	1.64915e-05	1	0.98245	1644	1414	1529	1921	2336	2128.5
ASIC2	7	7	3.5	#DIV/0!	0.106954	28.5885	9.92861e-08	1	1	0	0	0	7	0	3.5
ASIC3	44	34	27.5	1.2957	0.447279	1.28455	7.66978e-07	1	1	88	98	93	132	109	120.5
ASIC4	147	83	-102	-1.84298	0.0568249	-1.88228	-3.05885e-06	1	0.778474	236	210	223	153	89	121
ASIC5	0	0	0	1	1	1	0	1	1	0	0	0	0	0	0
ASIP	4	3	3	7	0.14655	5.84992	8.6499e-08	1	1	0	1	0.5	3	4	3.5
ASL	484	88	172.5	1.1428	0.451806	1.15018	5.18126e-06	1	1	966	1450	1208	1399	1362	1380.5
ASMT	0	0	0	1	1	1	0	1	1	0	0	0	0	0	0
ASMTL	0	0	0	1	1	1	0	1	1	0	0	0	0	0	0
ASMTL-AS1	0	0	0	1	1	1	0	1	1	0	0	0	0	0	0
ASNA1	720	106	261.5	1.11218	0.508916	1.11491	7.68272e-06	1	1	1971	2691	2331	2585	2600	2592.5
ASNS	3300	3209	-1058.5	-1.28562	0.229565	-1.26386	-2.80275e-05	1	1	3160	6369	4764.5	4343	3069	3706
ASNSD1	1325	250	670	1.21935	0.213234	1.2255	1.97141e-05	1	1	2517	3592	3054.5	3607	3842	3724.5
ASPA	8	3	1.5	1.375	0.905431	1.27377	3.47954e-08	1	1	8	0	4	5	6	5.5
ASPDH	4	2	-0.5	-1.125	1	-1.11911	-1.41858e-08	1	1	4	5	4.5	2	6	4
ASPG	2	2	0.5	2	1	1.76385	1.40999e-08	1	1	1	0	0.5	0	2	1
ASPH	1826	991	1358	1.14677	0.403051	1.13776	3.69387e-05	1	1	8835	9670	9252.5	10560	10661	10610.5
ASPHD1	138	49	-87	-1.25476	0.379382	-1.27445	-2.68939e-06	1	1	435	422	428.5	386	297	341.5
ASPHD2	42	33	9.5	1.02983	0.960006	1.01577	1.46265e-07	1	1	321	316	318.5	349	307	328
ASPM	1957	1824	-793	-1.24092	0.225164	-1.22815	-2.15835e-05	1	1	3106	5063	4084.5	3344	3239	3291.5
ASPN	2	2	-1	#DIV/0!	0.601923	-8.65038	-2.75323e-08	1	1	0	2	1	0	0	0
ASPRV1	2	2	-1.5	#DIV/0!	0.320452	-12.9117	-4.28681e-08	1	1	1	2	1.5	0	0	0
ASPSCR1	338	191	-5.5	-1.00582	0.998765	-1.00096	-2.60417e-08	1	1	782	1120	951	929	962	945.5
ASRGL1	198	141	-12	-1.02098	0.944384	-1.01809	-2.97279e-07	1	1	485	683	584	602	542	572
ASS1	2	1	1	3	0.68525	2.62255	2.88392e-08	1	1	0	1	0.5	2	1	1.5
ASTE1	120	62	21	1.05932	0.829672	1.06206	6.29538e-07	1	1	294	414	354	398	352	375
ASTL	4	4	1.5	4	0.526718	3.42644	4.28318e-08	1	1	0	1	0.5	4	0	2
ASTN1	2	2	1	#DIV/0!	0.597222	8.91333	2.84786e-08	1	1	0	0	0	2	0	1
ASTN2	1500	1029	-1097.5	-2.69237	5.76204e-05	-2.76714	-3.27441e-05	1	0.0051453	1913	1579	1746	884	413	648.5
ASTN2-AS1	0	0	0	1	1	1	0	1	1	0	0	0	0	0	0
ASUN	497	276	-15.5	-1.0071	0.958904	-1.00873	-5.48077e-07	1	1	1951	2448	2199.5	2196	2172	2184
ASXL1	526	519	-55	-1.01287	0.897378	-1.02029	-2.49106e-06	1	1	4067	4593	4330	4476	4074	4275
ASXL2	477	341	-102	-1.03003	0.824686	-1.03598	-3.51316e-06	1	1	3260	3737	3498.5	3396	3397	3396.5
ASXL3	2	2	1	#DIV/0!	0.597217	8.91334	2.84786e-08	1	1	0	0	0	2	0	1
ASZ1	2	2	1	#DIV/0!	0.597142	8.91337	2.84788e-08	1	1	0	0	0	2	0	1
ATAD1	1161	1077	904	1.20672	0.264617	1.1923	2.44506e-05	1	1	4331	4415	4373	5492	5062	5277
ATAD2	7321	4286	-547	-1.05617	0.863286	-1.03298	-9.23368e-06	1	1	6624	13945	10284.5	9659	9816	9737.5
ATAD2B	163	57	-63.5	-1.1233	0.619861	-1.13937	-2.06895e-06	1	1	607	550	578.5	444	586	515
ATAD3A	599	279	63	1.06316	0.719315	1.08129	2.29405e-06	1	1	698	1297	997.5	1018	1103	1060.5
ATAD3B	321	79	139	1.37216	0.245872	1.40307	4.22804e-06	1	1	231	516	373.5	552	473	512.5
ATAD3C	5	4	1	1.4	0.841661	1.35041	2.68591e-08	1	1	3	2	2.5	6	1	3.5
ATAD5	282	30	125	1.23496	0.374881	1.25024	3.77984e-06	1	1	391	673	532	671	643	657
ATAT1	0	0	0	1	1	1	0	1	1	0	0	0	0	0	0
ATCAY	2	2	1	#DIV/0!	0.588581	9.05758	2.89977e-08	1	1	0	0	0	0	2	1
ATE1	225	83	-46.5	-1.02916	0.821517	-1.04143	-1.90177e-06	1	1	1658	1624	1641	1482	1707	1594.5
ATE1-AS1	7	7	-0.5	-1.16667	1	-1.07648	-6.95776e-09	1	1	0	7	3.5	0	6	3
ATF1	213	201	-145.5	-1.19742	0.388521	-1.20393	-4.32216e-06	1	1	821	944	882.5	731	743	737
ATF2	191	130	-26	-1.01562	0.896054	-1.02267	-1.08497e-06	1	1	1595	1786	1690.5	1673	1656	1664.5
ATF3	271	248	-197.5	-2.74009	0.00172394	-2.82688	-5.95765e-06	1	0.0758418	373	249	311	125	102	113.5
ATF4	4664	3884	-2688.5	-1.16825	0.293034	-1.17365	-7.97386e-05	1	1	17082	20253	18667.5	16369	15589	15979
ATF5	835	211	450	1.87041	0.0452631	1.95528	1.35658e-05	1	0.689729	205	829	517	1040	894	967
ATF6	905	835	277.5	1.04925	0.799047	1.04146	6.77458e-06	1	1	5425	5845	5635	5495	6330	5912.5
ATF6B	93	18	-34.5	-1.32394	0.476358	-1.32454	-1.00207e-06	1	1	135	147	141	60	153	106.5
ATF7	211	112	15.5	1.01829	0.933622	1.01826	4.45206e-07	1	1	742	953	847.5	841	885	863
ATF7IP	801	779	-452	-1.23191	0.216576	-1.26363	-1.4771e-05	1	1	2739	2063	2401	1960	1938	1949
ATF7IP2	29	29	23	6.75	0.000741079	6.55237	6.62907e-07	1	0.03965	4	4	4	21	33	27
ATG10	157	38	-87.5	-1.38462	0.267998	-1.40324	-2.62705e-06	1	1	305	325	315	287	168	227.5
ATG101	498	492	-311.5	-1.18754	0.295607	-1.19154	-9.14731e-06	1	1	1789	2156	1972.5	1658	1664	1661
ATG12	871	529	-596	-1.40407	0.0442746	-1.41738	-1.76646e-05	1	0.681726	1967	2175	2071	1646	1304	1475
ATG13	662	479	145.5	1.05613	0.756245	1.0523	3.90539e-06	1	1	2315	2869	2592	2977	2498	2737.5
ATG14	224	126	128	1.16667	0.488307	1.16057	3.56769e-06	1	1	719	817	768	849	943	896
ATG16L1	531	248	272.5	1.18394	0.337747	1.18155	7.75755e-06	1	1	1340	1623	1481.5	1637	1871	1754
ATG16L2	125	123	-69	-1.4726	0.217424	-1.52481	-2.20442e-06	1	1	270	160	215	147	145	146
ATG2A	295	136	43	1.04078	0.836044	1.04127	1.25015e-06	1	1	907	1202	1054.5	1129	1066	1097.5
ATG2B	302	281	68.5	1.04087	0.844075	1.03514	1.70493e-06	1	1	1583	1769	1676	1604	1885	1744.5
ATG3	970	370	286.5	1.1	0.547743	1.10317	8.46514e-06	1	1	2380	3350	2865	3323	2980	3151.5
ATG4A	245	209	173.5	1.42525	0.195553	1.40026	4.77198e-06	1	1	426	390	408	635	528	581.5
ATG4B	540	395	-51.5	-1.02019	0.888473	-1.02315	-1.69677e-06	1	1	2332	2872	2602	2624	2477	2550.5
ATG4C	107	48	33.5	1.04908	0.854616	1.04291	8.46557e-07	1	1	633	732	682.5	740	692	716
ATG4D	76	31	11	1.01126	0.991613	1.00268	7.58134e-08	1	1	939	1015	977	992	984	988
ATG5	349	160	208	1.29821	0.229876	1.30003	6.01405e-06	1	1	603	792	697.5	859	952	905.5
ATG7	334	256	-64.5	-1.09382	0.712504	-1.09351	-1.84199e-06	1	1	624	880	752	829	546	687.5
ATG9A	1170	605	672	1.1982	0.269798	1.19414	1.90062e-05	1	1	3108	3673	3390.5	3847	4278	4062.5
ATG9B	9	8	-6.5	-2.85714	0.12675	-2.85832	-1.93438e-07	1	1	12	8	10	4	3	3.5
ATHL1	325	202	-29	-1.03185	0.799216	-1.06105	-1.59856e-06	1	1	1102	777	939.5	900	921	910.5
ATIC	3048	2832	-849	-1.12212	0.490099	-1.11626	-2.32094e-05	1	1	6277	9325	7801	7411	6493	6952
ATL1	6	4	3.5	1.4375	0.563287	1.41101	9.74921e-08	1	1	9	7	8	10	13	11.5
ATL2	986	835	-508.5	-1.11797	0.454661	-1.12246	-1.51801e-05	1	1	4417	5221	4819	4235	4386	4310.5
ATL3	1396	710	903	1.44417	0.0258051	1.44826	2.6103e-05	1	0.50549	1690	2376	2033	3086	2786	2936
ATM	2031	1589	-1025.5	-1.17524	0.296787	-1.20176	-3.39667e-05	1	1	7662	6093	6877.5	5631	6073	5852
ATMIN	625	436	13.5	1.00524	0.974545	1.00543	4.02842e-07	1	1	2265	2890	2577.5	2454	2728	2591
ATN1	1416	320	645.5	1.15522	0.350137	1.15788	1.88437e-05	1	1	3548	4769	4158.5	4644	4964	4804
ATOH1	1	1	0.5	#DIV/0!	1	4.96518	1.427e-08	1	1	0	0	0	1	0	0.5
ATOH7	12	10	5	3.5	0.225386	3.44906	1.44034e-07	1	1	0	4	2	12	2	7
ATOH8	596	275	111	1.05939	0.723358	1.06159	3.30034e-06	1	1	1571	2167	1869	2068	1892	1980
ATOX1	1903	1734	-725.5	-1.14051	0.400191	-1.1397	-2.0716e-05	1	1	5022	6756	5889	5474	4853	5163.5
ATP10A	1579	1511	-1180.5	-3.06743	5.3674e-07	-3.16859	-3.55698e-05	0.014215	8.7747e-05	2116	1387	1751.5	605	537	571
ATP10B	1256	292	739	1.31717	0.0920975	1.32667	2.17217e-05	1	0.97308	1848	2812	2330	3104	3034	3069
ATP10D	538	372	432.5	1.45478	0.0477851	1.44859	1.23146e-05	1	0.709008	868	1034	951	1406	1361	1383.5
ATP11A	1485	775	-1036	-1.292	0.100679	-1.31272	-3.18423e-05	1	1	4678	4490	4584	3903	3193	3548
ATP11A-AS1	0	0	0	1	1	1	0	1	1	0	0	0	0	0	0
ATP11AUN	0	0	0	1	1	1	0	1	1	0	0	0	0	0	0
ATP11B	1153	933	346.5	1.06264	0.771377	1.04807	7.73866e-06	1	1	5522	5542	5532	6455	5302	5878.5
ATP11C	535	272	-327	-1.28251	0.16548	-1.30696	-1.01954e-05	1	1	1561	1408	1484.5	1289	1026	1157.5
ATP12A	43	33	-5	-1.11236	0.783153	-1.14862	-1.92147e-07	1	1	66	33	49.5	23	66	44.5
ATP13A1	784	359	357.5	1.1343	0.449239	1.13159	1.01058e-05	1	1	2415	2909	2662	2840	3199	3019.5
ATP13A2	2405	1965	2153	1.72614	0.000539903	1.71699	6.14372e-05	1	0.0306184	2745	3185	2965	5150	5086	5118
ATP13A3	4393	2747	1510	1.17633	0.314728	1.17886	4.38333e-05	1	1	7054	10073	8563.5	11447	8700	10073.5
ATP13A4	5	5	-1	-1.28571	0.87059	-1.33174	-3.44336e-08	1	1	7	2	4.5	5	2	3.5
ATP13A4-AS1	0	0	0	1	1	1	0	1	1	0	0	0	0	0	0
ATP13A5	0	0	0	1	1	1	0	1	1	0	0	0	0	0	0
ATP13A5-AS1	0	0	0	1	1	1	0	1	1	0	0	0	0	0	0
ATP1A1	6825	6455	314	1.00726	0.954811	-1.00968	-1.21417e-05	1	1	46002	40545	43273.5	40175	47000	43587.5
ATP1A1-AS1	47	15	-9.5	-1.11656	0.735576	-1.13567	-3.16889e-07	1	1	92	90	91	105	58	81.5
ATP1A2	2	2	-1.5	#DIV/0!	0.320411	-12.9118	-4.28683e-08	1	1	1	2	1.5	0	0	0
ATP1A3	6	2	-1	-1.33333	0.869069	-1.31879	-2.89188e-08	1	1	4	4	4	0	6	3
ATP1A4	0	0	0	1	1	1	0	1	1	0	0	0	0	0	0
ATP1B1	90	52	-60.5	-1.47266	0.201777	-1.48582	-1.78512e-06	1	1	178	199	188.5	147	109	128
ATP1B2	14	14	-5	-3.5	0.337638	-3.62938	-1.62472e-07	1	1	14	0	7	0	4	2
ATP1B3	10840	6794	7910	1.46004	0.0144392	1.45945	0.000227352	1	0.34266	15171	19217	17194	24197	26011	25104
ATP1B4	0	0	0	1	1	1	0	1	1	0	0	0	0	0	0
ATP2A1	24	12	-16	-1.38095	0.385077	-1.38837	-4.71305e-07	1	1	56	60	58	36	48	42
ATP2A1-AS1	53	14	26.5	1.6092	0.218873	1.64718	7.90799e-07	1	1	24	63	43.5	77	63	70
ATP2A2	7050	1099	3480	1.21288	0.208536	1.22006	0.000102864	1	1	13327	19368	16347.5	19278	20377	19827.5
ATP2A3	9	9	-3	-3	0.516981	-2.64239	-7.7452e-08	1	1	0	9	4.5	0	3	1.5
ATP2B1	3996	3298	-3037.5	-1.41175	0.0221624	-1.42242	-8.95145e-05	1	0.456257	9805	11024	10414.5	7726	7028	7377
ATP2B2	2	2	2	#DIV/0!	0.188868	16.974	5.74876e-08	1	1	0	0	0	2	2	2
ATP2B2-IT2	0	0	0	1	1	1	0	1	1	0	0	0	0	0	0
ATP2B3	0	0	0	1	1	1	0	1	1	0	0	0	0	0	0
ATP2B4	7035	5246	-1456.5	-1.04403	0.705009	-1.06732	-6.40032e-05	1	1	38051	31016	34533.5	33349	32805	33077
ATP2C1	2835	1793	1800.5	1.4123	0.0282335	1.40893	5.13872e-05	1	0.532785	3846	4888	4367	6681	5654	6167.5
ATP2C2	2	2	-1	-1.5	0.807648	-1.46141	-2.81854e-08	1	1	2	4	3	2	2	2
ATP4A	2	2	-1	#DIV/0!	0.583927	-9.42212	-3.03097e-08	1	1	2	0	1	0	0	0
ATP4B	6	6	-2.5	-6	0.253614	-5.3993	-7.86998e-08	1	1	6	0	3	1	0	0.5
ATP5A1	2695	2081	-1588	-1.06826	0.62512	-1.0784	-5.24239e-05	1	1	24052	25652	24852	23571	22957	23264
ATP5B	6490	6332	-2437	-1.07153	0.630681	-1.07597	-7.43922e-05	1	1	33264	39754	36509	34722	33422	34072
ATP5C1	3527	1579	1755.5	1.23454	0.182939	1.23671	5.09244e-05	1	1	6503	8467	7485	8451	10030	9240.5
ATP5D	664	482	-298	-1.17437	0.334965	-1.17687	-8.67932e-06	1	1	1766	2248	2007	1834	1584	1709
ATP5E	381	219	35.5	1.0088	0.994173	1.00129	1.50802e-07	1	1	3845	4226	4035.5	4007	4135	4071
ATP5EP2	13	12	-3	-1.025	0.908275	-1.0419	-1.4463e-07	1	1	129	117	123	124	116	120
ATP5F1	2220	1626	-469	-1.06948	0.674736	-1.06705	-1.30091e-05	1	1	6109	8329	7219	6797	6703	6750
ATP5G1	1968	909	289.5	1.06886	0.646065	1.07879	9.42741e-06	1	1	3220	5188	4204	4708	4279	4493.5
ATP5G2	2125	1721	-1631.5	-1.24246	0.143033	-1.25428	-4.91655e-05	1	1	8069	8652	8360.5	6931	6527	6729
ATP5G3	2168	1891	-721.5	-1.09213	0.563697	-1.09254	-2.08309e-05	1	1	7469	9637	8553	7917	7746	7831.5
ATP5H	1394	1118	55.5	1.01006	0.943815	1.01135	1.80128e-06	1	1	4822	6216	5519	5098	6051	5574.5
ATP5I	391	230	-25	-1.01189	0.926354	-1.01553	-9.38794e-07	1	1	1932	2323	2127.5	2112	2093	2102.5
ATP5J	1298	1273	-494	-1.14476	0.410034	-1.14203	-1.3922e-05	1	1	3270	4543	3906.5	3580	3245	3412.5
ATP5J2	1255	410	296.5	1.08784	0.582691	1.09419	9.09078e-06	1	1	2748	4003	3375.5	3593	3751	3672
ATP5J2-PTCD1	0	0	0	1	1	1	0	1	1	0	0	0	0	0	0
ATP5L	1384	1257	-497	-1.08957	0.572238	-1.09081	-1.44906e-05	1	1	5354	6738	6046	5481	5617	5549
ATP5L2	3	3	-2	#DIV/0!	0.198299	-16.7405	-5.66471e-08	1	1	1	3	2	0	0	0
ATP5O	1393	1207	-851.5	-1.18439	0.257073	-1.19009	-2.5229e-05	1	1	5021	5918	5469.5	4711	4525	4618
ATP5S	116	61	36	1.192	0.551675	1.20364	1.08518e-06	1	1	138	237	187.5	254	193	223.5
ATP5SL	350	142	61	1.04254	0.818293	1.04148	1.7114e-06	1	1	1259	1609	1434	1523	1467	1495
ATP6AP1	2548	1917	1763.5	1.2673	0.1422	1.25882	4.94711e-05	1	1	6282	6913	6597.5	7892	8830	8361
ATP6AP1L	266	235	-137.5	-4.02198	0.00531135	-4.31981	-4.33027e-06	1	0.170504	296	70	183	61	30	45.5
ATP6AP2	1355	1353	1104.5	1.08934	0.642493	1.07572	2.72442e-05	1	1	12362	12364	12363	13717	13218	13467.5
ATP6V0A1	660	521	-579.5	-1.16108	0.321898	-1.17523	-1.81301e-05	1	1	4188	4166	4177	3528	3667	3597.5
ATP6V0A2	711	492	-63.5	-1.04945	0.853098	-1.03716	-1.3705e-06	1	1	992	1703	1347.5	1357	1211	1284
ATP6V0A4	439	392	-198	-2.2	0.0485823	-2.34959	-6.37657e-06	1	0.71441	559	167	363	210	120	165
ATP6V0B	2419	453	1285.5	1.28025	0.115181	1.29136	3.81099e-05	1	1	3604	5570	4587	5722	6023	5872.5
ATP6V0C	1721	194	882	1.21442	0.208408	1.22069	2.59582e-05	1	1	3350	4877	4113.5	5071	4920	4995.5
ATP6V0CP3	0	0	0	1	1	1	0	1	1	0	0	0	0	0	0
ATP6V0D1	1525	535	383	1.11594	0.479635	1.12771	1.20119e-05	1	1	2541	4066	3303.5	3531	3842	3686.5
ATP6V0D2	13	13	3.5	1.19444	0.791869	1.16229	8.64343e-08	1	1	21	15	18	28	15	21.5
ATP6V0E1	7465	2355	4536.5	1.42122	0.0274893	1.43555	0.000133455	1	0.524894	8215	13325	10770	15680	14933	15306.5
ATP6V0E2	2770	1207	1413.5	1.36853	0.0558301	1.38105	4.17176e-05	1	0.772732	3054	4617	3835.5	4674	5824	5249
ATP6V0E2-AS1	63	54	40	1.44199	0.28348	1.42782	1.12257e-06	1	1	86	95	90.5	149	112	130.5
ATP6V1A	2320	1385	1421.5	1.18457	0.292184	1.17593	3.92064e-05	1	1	7234	8169	7701.5	9554	8692	9123
ATP6V1B1	23	17	-11.5	-1.41071	0.403082	-1.4471	-3.62043e-07	1	1	48	31	39.5	25	31	28
ATP6V1B1-AS1	166	94	62	1.4697	0.26267	1.51669	1.90912e-06	1	1	75	189	132	147	241	194
ATP6V1B2	3384	1494	1940	1.23225	0.177762	1.22936	5.51614e-05	1	1	7408	9298	8353	10792	9794	10293
ATP6V1C1	6571	2065	2641	1.18809	0.264225	1.1957	7.84117e-05	1	1	11144	16939	14041.5	17715	15650	16682.5
ATP6V1C2	1183	1168	-1032.5	-5.27536	1.57746e-11	-5.39671	-3.05253e-05	4.17774e-07	8.35548e-09	1417	1131	1274	249	234	241.5
ATP6V1D	988	987	-466	-1.14115	0.407662	-1.14108	-1.33894e-05	1	1	3274	4261	3767.5	3330	3273	3301.5
ATP6V1E1	6287	2155	2157	1.13995	0.390846	1.14635	6.44165e-05	1	1	12360	18465	15412.5	18647	16492	17569.5
ATP6V1E2	756	489	143	1.12616	0.546159	1.14352	4.59091e-06	1	1	765	1502	1133.5	1521	1032	1276.5
ATP6V1F	2079	546	1039	1.17506	0.296344	1.1743	2.97393e-05	1	1	5168	6702	5935	7247	6701	6974
ATP6V1G1	3158	1432	1474.5	1.30224	0.100735	1.30833	4.29572e-05	1	1	3911	5846	4878.5	7069	5637	6353
ATP6V1G2	1	1	-0.5	#DIV/0!	1	-5.16509	-1.49894e-08	1	1	1	0	0.5	0	0	0
ATP6V1G2-DDX39B	0	0	0	1	1	1	0	1	1	0	0	0	0	0	0
ATP6V1G3	0	0	0	1	1	1	0	1	1	0	0	0	0	0	0
ATP6V1H	2359	375	978.5	1.13829	0.392856	1.14201	2.87821e-05	1	1	5896	8255	7075.5	8228	7880	8054
ATP7A	320	264	-6.5	-1.00446	0.978608	-1.00518	-2.1748e-07	1	1	1305	1625	1465	1361	1556	1458.5
ATP7B	222	175	-51.5	-1.09932	0.65457	-1.13233	-1.97379e-06	1	1	681	459	570	506	531	518.5
ATP8A1	577	298	190.5	1.12398	0.64944	1.09623	4.36532e-06	1	1	1774	1299	1536.5	1578	1876	1727
ATP8A2	8	8	-4.5	#DIV/0!	0.0325115	-39.2466	-1.37642e-07	1	0.574023	8	1	4.5	0	0	0
ATP8B1	12	10	-2	-1.1	0.84011	-1.13506	-7.8033e-08	1	1	28	16	22	22	18	20
ATP8B2	2130	930	-1091	-1.14935	0.343274	-1.15944	-3.34363e-05	1	1	7957	8835	8396	7905	6705	7305
ATP8B3	40	19	2.5	1.03378	1	-1.00103	-2.26281e-09	1	1	94	54	74	75	78	76.5
ATP8B4	6	5	-3.5	-8	0.122439	-6.85994	-1.05024e-07	1	1	6	2	4	1	0	0.5
ATP8B5P	13	10	-7.5	-4	0.0666241	-3.77589	-2.10298e-07	1	0.84912	6	14	10	1	4	2.5
ATP9A	3654	2624	-2780	-1.37937	0.0382843	-1.40282	-8.47582e-05	1	0.630548	10467	9749	10108	7843	6813	7328
ATP9B	174	128	-47.5	-1.11685	0.646159	-1.14207	-1.66522e-06	1	1	518	390	454	344	469	406.5
ATPAF1	374	136	137	1.05977	0.749352	1.05373	3.5591e-06	1	1	2123	2461	2292	2497	2361	2429
ATPAF2	66	24	16	1.0373	0.903907	1.0325	4.02907e-07	1	1	396	462	429	438	452	445
ATPIF1	1227	641	19.5	1.00841	0.90639	1.0212	1.39472e-06	1	1	1705	2932	2318.5	2385	2291	2338
ATR	1186	860	325	1.11975	0.504514	1.12013	9.34679e-06	1	1	2283	3145	2714	3469	2609	3039
ATRAID	1196	533	751	1.13414	0.514597	1.11447	1.87561e-05	1	1	5930	5267	5598.5	6236	6463	6349.5
ATRIP	378	149	150	1.35672	0.256052	1.38392	4.54058e-06	1	1	267	574	420.5	645	496	570.5
ATRN	1712	1110	1338.5	1.234	0.188644	1.22487	3.72478e-05	1	1	5419	6021	5720	7131	6986	7058.5
ATRNL1	225	221	85	1.24602	0.501557	1.22691	2.29977e-06	1	1	375	316	345.5	320	541	430.5
ATRX	931	772	-728.5	-1.14261	0.359728	-1.15865	-2.33063e-05	1	1	5960	5714	5837	5029	5188	5108.5
ATXN1	1319	1021	244	1.07854	0.699504	1.07299	6.57536e-06	1	1	2989	3224	3106.5	2691	4010	3350.5
ATXN10	2376	1587	90.5	1.01325	0.918214	1.01638	3.20208e-06	1	1	5643	8019	6831	7411	6432	6921.5
ATXN1L	570	452	161	1.11769	0.604407	1.10827	4.30884e-06	1	1	1362	1374	1368	1244	1814	1529
ATXN2	273	169	-4.5	-1.00356	0.979039	-1.00522	-1.89878e-07	1	1	1132	1405	1268.5	1236	1292	1264
ATXN2L	2058	844	273.5	1.05409	0.709538	1.06136	8.85558e-06	1	1	4027	6085	5056	5418	5241	5329.5
ATXN3	139	124	-130.5	-1.29492	0.282754	-1.31069	-3.95236e-06	1	1	572	574	573	450	435	442.5
ATXN3L	0	0	0	1	1	1	0	1	1	0	0	0	0	0	0
ATXN7	363	329	149	1.12839	0.561658	1.11681	3.92931e-06	1	1	1111	1210	1160.5	1474	1145	1309.5
ATXN7L1	299	241	-206	-1.41118	0.143605	-1.41764	-6.01079e-06	1	1	643	771	707	530	472	501
ATXN7L2	42	26	-2	-1.01093	0.977762	-1.01279	-6.73012e-08	1	1	164	206	185	186	180	183
ATXN7L3	932	297	308	1.0923	0.577047	1.09415	9.02335e-06	1	1	2871	3803	3337	3506	3784	3645
ATXN7L3B	666	465	-218	-1.08711	0.587111	-1.09325	-6.69917e-06	1	1	2488	2953	2720.5	2718	2287	2502.5
ATXN8OS	0	0	0	1	1	1	0	1	1	0	0	0	0	0	0
AUH	110	105	-60.5	-1.33705	0.321802	-1.37669	-1.94569e-06	1	1	287	193	240	177	182	179.5
AUNIP	130	85	-13.5	-1.04405	0.903608	-1.03661	-3.22878e-07	1	1	255	385	320	300	313	306.5
AUP1	1874	1364	357	1.04569	0.781199	1.04506	1.01431e-05	1	1	6978	8648	7813	7488	8852	8170
AURKA	2341	773	578	1.16717	0.355182	1.19007	1.85149e-05	1	1	2287	4628	3457.5	4216	3855	4035.5
AURKAIP1	1103	510	46.5	1.02259	0.843026	1.03627	2.11813e-06	1	1	1507	2610	2058.5	2100	2110	2105
AURKAPS1	60	41	-6.5	-1.07104	0.888352	-1.05549	-1.46037e-07	1	1	68	128	98	96	87	91.5
AURKB	1163	538	106	1.06422	0.676492	1.0879	4.083e-06	1	1	1069	2232	1650.5	1694	1819	1756.5
AURKC	11	11	-4.5	-2.125	0.321783	-2.2138	-1.43571e-07	1	1	14	3	8.5	5	3	4
AUTS2	11	9	5	3	0.205385	2.93467	1.43428e-07	1	1	1	4	2.5	12	3	7.5
AVEN	151	127	-5.5	-1.00829	0.953171	-1.01447	-2.75488e-07	1	1	612	726	669	739	588	663.5
AVIL	8	6	-3	-1.13636	0.799968	-1.13861	-8.80514e-08	1	1	22	28	25	24	20	22
AVL9	865	317	457	1.11617	0.503485	1.1105	1.25687e-05	1	1	3660	4208	3934	4257	4525	4391
AVP	0	0	0	1	1	1	0	1	1	0	0	0	0	0	0
AVPI1	240	102	-163	-1.22861	0.322999	-1.24665	-5.0483e-06	1	1	884	868	876	782	644	713
AVPR1A	4	4	2	#DIV/0!	0.262775	16.7935	5.6838e-08	1	1	0	0	0	4	0	2
AVPR1B	0	0	0	1	1	1	0	1	1	0	0	0	0	0	0
AVPR2	5	5	-3	#DIV/0!	0.0919397	-26.0898	-9.02934e-08	1	0.972028	5	1	3	0	0	0
AWAT1	9	7	5.5	6.5	0.0603959	5.7097	1.56392e-07	1	0.80245	2	0	1	9	4	6.5
AWAT2	0	0	0	1	1	1	0	1	1	0	0	0	0	0	0
AXDND1	11	8	4	1.57143	0.589017	1.50161	1.06332e-07	1	1	10	4	7	15	7	11
AXIN1	176	155	-63.5	-1.05687	0.749201	-1.06236	-2.00188e-06	1	1	1092	1268	1180	1120	1113	1116.5
AXIN2	6	4	-5	-1.45455	0.485176	-1.46503	-1.48568e-07	1	1	16	16	16	12	10	11
AXL	3	3	-1.5	#DIV/0!	0.374168	-13.7465	-4.58724e-08	1	1	3	0	1.5	0	0	0
AZGP1	197	161	-106.5	-3.00943	0.0120261	-3.18575	-3.31987e-06	1	0.305661	232	87	159.5	71	35	53
AZGP1P1	0	0	0	1	1	1	0	1	1	0	0	0	0	0	0
AZI2	621	306	334	1.25841	0.200921	1.25575	9.51077e-06	1	1	1135	1450	1292.5	1756	1497	1626.5
AZIN1	5701	5501	-3429	-1.23982	0.158464	-1.24038	-9.8824e-05	1	1	15555	19899	17727	14198	14398	14298
AZIN1-AS1	37	31	-27	-1.6	0.194184	-1.6315	-8.18388e-07	1	1	79	65	72	48	42	45
AZIN2	97	94	-43.5	-1.55769	0.230081	-1.63281	-1.42068e-06	1	1	170	73	121.5	80	76	78
AZU1	0	0	0	1	1	1	0	1	1	0	0	0	0	0	0
B2M	1370	768	-625	-1.22785	0.214274	-1.25921	-2.03946e-05	1	1	3752	2984	3368	3104	2382	2743
B3GALNT1	2	2	-1	#DIV/0!	0.601843	-8.65055	-2.75329e-08	1	1	0	2	1	0	0	0
B3GALNT2	409	371	-274	-1.17632	0.319287	-1.18386	-8.21278e-06	1	1	1712	1944	1828	1573	1535	1554
B3GALT1	180	175	129	1.89273	0.0417774	1.87863	3.69023e-06	1	0.666124	142	147	144.5	225	322	273.5
B3GALT2	12	8	-7	-2.75	0.135666	-2.66297	-1.97995e-07	1	1	8	14	11	2	6	4
B3GALT4	0	0	0	1	1	1	0	1	1	0	0	0	0	0	0
B3GALT5	4	2	2	3	0.414379	2.81833	5.77912e-08	1	1	0	2	1	4	2	3
B3GALT5-AS1	0	0	0	1	1	1	0	1	1	0	0	0	0	0	0
B3GALT6	367	110	203.5	1.19243	0.35311	1.1921	5.8453e-06	1	1	929	1186	1057.5	1226	1296	1261
B3GAT1	2102	726	1282	1.46771	0.0220088	1.48578	3.78376e-05	1	0.454665	2053	3429	2741	3891	4155	4023
B3GAT2	1	1	0.5	#DIV/0!	1	4.96521	1.427e-08	1	1	0	0	0	1	0	0.5
B3GAT3	1070	1014	851	1.25365	0.196792	1.23847	2.33026e-05	1	1	3383	3327	3355	4015	4397	4206
B3GLCT	557	166	201.5	1.19127	0.357454	1.2045	6.11912e-06	1	1	781	1326	1053.5	1338	1172	1255
B3GNT2	933	649	-564	-1.1	0.498364	-1.11689	-1.89622e-05	1	1	6431	5977	6204	5498	5782	5640
B3GNT3	0	0	0	1	1	1	0	1	1	0	0	0	0	0	0
B3GNT4	11	9	-1	-1.22222	1	-1.15018	-1.98272e-08	1	1	0	11	5.5	7	2	4.5
B3GNT5	558	31	272.5	1.17513	0.336941	1.17985	8.01254e-06	1	1	1286	1826	1556	1844	1813	1828.5
B3GNT6	0	0	0	1	1	1	0	1	1	0	0	0	0	0	0
B3GNT7	443	443	-385.5	-28.5357	7.84672e-18	-29.0206	-1.13772e-05	2.07812e-13	7.69676e-15	457	342	399.5	14	14	14
B3GNT8	2	2	1	#DIV/0!	0.588512	9.05755	2.89976e-08	1	1	0	0	0	0	2	1
B3GNT9	16	7	7	1.23729	0.664094	1.2078	1.81402e-07	1	1	35	24	29.5	33	40	36.5
B3GNTL1	35	19	14	1.16374	0.646157	1.16546	4.07239e-07	1	1	74	97	85.5	90	109	99.5
B4GALNT1	35596	35592	31872	363.182	3.14321e-154	359.38	0.000918166	8.32447e-150	1.38741e-150	90	86	88	28238	35682	31960
B4GALNT2	0	0	0	1	1	1	0	1	1	0	0	0	0	0	0
B4GALNT3	106	59	-8	-1.06154	0.853396	-1.07162	-2.66097e-07	1	1	124	152	138	183	77	130
B4GALNT4	896	844	-681.5	-1.7281	0.00483688	-1.76737	-2.06617e-05	1	0.159726	1806	1429	1617.5	910	962	936
B4GALT1	898	563	-465.5	-1.20332	0.250905	-1.23067	-1.51641e-05	1	1	3020	2490	2755	2457	2122	2289.5
B4GALT1-AS1	9	7	-3.5	-2.75	0.313132	-2.81623	-1.09989e-07	1	1	9	2	5.5	4	0	2
B4GALT2	417	203	131.5	1.07677	0.669067	1.07559	3.73029e-06	1	1	1529	1897	1713	1743	1946	1844.5
B4GALT3	1176	663	737	1.18953	0.283063	1.18327	2.06113e-05	1	1	3632	4145	3888.5	4443	4808	4625.5
B4GALT4	170	153	58.5	1.03677	0.906821	1.02136	9.91022e-07	1	1	1626	1556	1591	1726	1573	1649.5
B4GALT4-AS1	1	1	0	-1	1	-1.03143	-5.62548e-10	1	1	1	0	0.5	1	0	0.5
B4GALT5	771	745	-577.5	-1.08263	0.557639	-1.09847	-1.97858e-05	1	1	7747	7386	7566.5	7002	6976	6989
B4GALT6	8333	4062	4880	1.87182	0.00118998	1.91398	0.000143519	1	0.0563783	3462	7733	5597.5	11795	9160	10477.5
B4GALT7	745	534	268	1.27319	0.248949	1.28822	8.06456e-06	1	1	771	1191	981	982	1516	1249
B4GAT1	735	442	384	1.17749	0.417037	1.15754	9.98238e-06	1	1	2310	2017	2163.5	2343	2752	2547.5
B9D1	141	136	-54.5	-1.17928	0.565705	-1.17264	-1.50849e-06	1	1	288	429	358.5	315	293	304
B9D2	39	26	-3.5	-1.06731	0.940693	-1.0487	-7.29182e-08	1	1	36	75	55.5	55	49	52
BAALC	13	11	-11	-3.2	0.0454804	-3.19692	-3.2312e-07	1	0.69026	17	15	16	6	4	5
BAALC-AS1	24	24	-10.5	-8	0.111268	-8.29224	-3.37225e-07	1	1	24	0	12	3	0	1.5
BAALC-AS2	17	15	-2	-1.12903	0.905134	-1.1035	-4.63079e-08	1	1	9	26	17.5	20	11	15.5
BAAT	527	190	-301	-2.36508	0.0822839	-2.33727	-8.59523e-06	1	0.920072	464	579	521.5	52	389	220.5
BABAM1	919	222	287.5	1.12907	0.447964	1.13778	8.75912e-06	1	1	1768	2687	2227.5	2465	2565	2515
BACE1	373	331	93.5	1.07148	0.801618	1.0522	2.00327e-06	1	1	1422	1194	1308	1236	1567	1401.5
BACE1-AS	21	13	-14	-1.93333	0.158913	-1.92442	-4.03244e-07	1	1	26	32	29	11	19	15
BACE2	848	490	-504	-1.04327	0.723149	-1.05779	-1.93452e-05	1	1	12316	11986	12151	11826	11468	11647
BACH1	445	382	-252	-1.0855	0.561192	-1.10382	-8.79935e-06	1	1	3361	3038	3199.5	2916	2979	2947.5
BACH1-IT2	2	1	-1	-3	0.684497	-2.59384	-2.85602e-08	1	1	1	2	1.5	1	0	0.5
BACH2	87	66	-37	-2.7619	0.114859	-2.96702	-1.17927e-06	1	1	91	25	58	38	4	21
BAD	216	170	118.5	1.20361	0.456532	1.19574	3.30332e-06	1	1	559	605	582	626	775	700.5
BAG1	441	387	-92.5	-1.10289	0.67054	-1.0948	-2.44688e-06	1	1	771	1212	991.5	973	825	899
BAG2	1528	854	59	1.02664	0.806963	1.04938	3.07975e-06	1	1	1451	2979	2215	2125	2423	2274
BAG3	724	652	-572.5	-1.20713	0.221481	-1.21822	-1.73373e-05	1	1	3221	3452	3336.5	2800	2728	2764
BAG4	80	71	-9	-1.00875	0.930373	-1.01772	-5.2417e-07	1	1	998	1078	1038	1051	1007	1029
BAG5	567	444	-8	-1.00377	0.978945	-1.00466	-2.8389e-07	1	1	1847	2414	2130.5	2275	1970	2122.5
BAG6	7	2	2.5	1.71429	0.482117	1.77227	7.68827e-08	1	1	0	7	3.5	5	7	6
BAGE	0	0	0	1	1	1	0	1	1	0	0	0	0	0	0
BAGE2	0	0	0	1	1	1	0	1	1	0	0	0	0	0	0
BAGE3	0	0	0	1	1	1	0	1	1	0	0	0	0	0	0
BAGE4	0	0	0	1	1	1	0	1	1	0	0	0	0	0	0
BAGE5	0	0	0	1	1	1	0	1	1	0	0	0	0	0	0
BAHCC1	1040	722	-681.5	-1.31305	0.105677	-1.33614	-2.10662e-05	1	1	3058	2659	2858.5	2018	2336	2177
BAHD1	304	168	15.5	1.01031	0.964845	1.00799	3.46534e-07	1	1	1352	1656	1504	1488	1551	1519.5
BAIAP2	876	496	389.5	1.24944	0.205616	1.25499	1.14225e-05	1	1	1323	1800	1561.5	1703	2199	1951
BAIAP2-AS1	393	318	-71.5	-1.09114	0.667588	-1.11957	-2.70692e-06	1	1	1015	697	856	622	947	784.5
BAIAP2L1	650	484	-206	-1.06903	0.6498	-1.07571	-6.48709e-06	1	1	2948	3432	3190	3186	2782	2984
BAIAP2L2	493	78	191	1.2883	0.278879	1.31768	5.91385e-06	1	1	416	909	662.5	876	831	853.5
BAIAP3	36	28	-14.5	-1.21481	0.547289	-1.2487	-4.82636e-07	1	1	96	68	82	75	60	67.5
BAK1	766	469	127.5	1.09114	0.607868	1.10896	4.32293e-06	1	1	1016	1782	1399	1313	1740	1526.5
BAMBI	4216	2452	2535	1.60791	0.00387968	1.61726	7.34172e-05	1	0.138433	3288	5052	4170	7504	5906	6705
BANCR	3	3	-1	-3	0.712656	-2.7515	-3.13453e-08	1	1	3	0	1.5	1	0	0.5
BANF1	1634	1475	-495	-1.14559	0.436687	-1.13771	-1.34494e-05	1	1	3078	4712	3895	3563	3237	3400
BANF2	0	0	0	1	1	1	0	1	1	0	0	0	0	0	0
BANK1	2	2	1	#DIV/0!	0.597059	8.91341	2.84789e-08	1	1	0	0	0	2	0	1
BANP	124	45	19.5	1.07831	0.773426	1.08994	6.37149e-07	1	1	187	311	249	271	266	268.5
BAP1	1876	1129	1160.5	1.34411	0.0664089	1.33999	3.3022e-05	1	0.84912	2999	3746	3372.5	4875	4191	4533
BARD1	374	309	-92	-1.1351	0.624096	-1.12222	-2.39511e-06	1	1	586	960	773	651	711	681
BARHL1	1	1	0.5	#DIV/0!	1	5.02047	1.44689e-08	1	1	0	0	0	0	1	0.5
BARHL2	0	0	0	1	1	1	0	1	1	0	0	0	0	0	0
BARX1	0	0	0	1	1	1	0	1	1	0	0	0	0	0	0
BARX2	2	2	-1	#DIV/0!	0.601794	-8.65065	-2.75333e-08	1	1	0	2	1	0	0	0
BASP1	4	4	-3	#DIV/0!	0.0720042	-24.7729	-8.55543e-08	1	0.869257	2	4	3	0	0	0
BASP1P1	0	0	0	1	1	1	0	1	1	0	0	0	0	0	0
BATF	2	2	-1	#DIV/0!	0.601718	-8.65081	-2.75338e-08	1	1	0	2	1	0	0	0
BATF2	100	97	-82.5	-2.09272	0.0236997	-2.13549	-2.46786e-06	1	0.475502	174	142	158	77	74	75.5
BATF3	51	28	7	1.05668	0.954909	1.02435	8.91538e-08	1	1	149	98	123.5	140	121	130.5
BAX	266	235	-79	-1.03753	0.792886	-1.04442	-2.68788e-06	1	1	2051	2317	2184	2128	2082	2105
BAZ1A	443	244	-12.5	-1.00534	0.958424	-1.00874	-5.88315e-07	1	1	2132	2575	2353.5	2351	2331	2341
BAZ1B	6599	4520	-808	-1.06297	0.757736	-1.052	-1.91744e-05	1	1	10341	16940	13640.5	13245	12420	12832.5
BAZ2A	288	83	132	1.02047	0.95043	1.00987	1.8494e-06	1	1	6333	6562	6447.5	6538	6621	6579.5
BAZ2B	532	486	321	1.11001	0.571798	1.0985	8.35863e-06	1	1	2895	2941	2918	3051	3427	3239
BBC3	247	228	-113	-1.67262	0.135373	-1.75963	-3.66412e-06	1	1	395	167	281	188	148	168
BBIP1	129	110	-7.5	-1.01576	0.960049	-1.014	-1.91953e-07	1	1	419	548	483.5	438	514	476
BBOX1	2	2	-0.5	-2	1	-1.7405	-1.3362e-08	1	1	0	2	1	0	1	0.5
BBOX1-AS1	0	0	0	1	1	1	0	1	1	0	0	0	0	0	0
BBS1	280	227	-176.5	-1.34778	0.214175	-1.37713	-5.50862e-06	1	1	761	607	684	481	534	507.5
BBS10	209	110	-133	-1.38054	0.215731	-1.39341	-3.94469e-06	1	1	456	509	482.5	399	300	349.5
BBS12	132	115	-58.5	-1.24894	0.427826	-1.2851	-1.92936e-06	1	1	351	236	293.5	219	251	235
BBS2	2037	1724	-1233.5	-1.647	0.00910387	-1.70208	-3.84278e-05	1	0.250513	3787	2493	3140	2063	1750	1906.5
BBS4	539	241	74	1.05574	0.739521	1.06371	2.41495e-06	1	1	1058	1597	1327.5	1356	1447	1401.5
BBS5	118	111	-28.5	-1.02798	0.864235	-1.03461	-1.01394e-06	1	1	988	1106	1047	995	1042	1018.5
BBS7	118	27	-38.5	-1.0621	0.755498	-1.07772	-1.3833e-06	1	1	665	652	658.5	679	561	620
BBS9	162	156	-98.5	-1.32833	0.292529	-1.36287	-3.13146e-06	1	1	459	338	398.5	297	303	300
BBX	2635	2418	-998.5	-1.14485	0.372548	-1.17708	-3.50549e-05	1	1	9101	6683	7892	7321	6466	6893.5
BCAM	1103	1079	-654	-2.58738	0.00162426	-2.72115	-2.0382e-05	1	0.0721181	1503	629	1066	424	400	412
BCAN	90	50	-61.5	-1.64062	0.126314	-1.65673	-1.80875e-06	1	1	149	166	157.5	116	76	96
BCAP29	4678	4395	798.5	1.03783	0.855699	1.02904	1.77387e-05	1	1	19851	22366	21108.5	24246	19568	21907
BCAP31	1676	711	1021	1.15699	0.358689	1.15052	2.82903e-05	1	1	6021	6986	6503.5	7697	7352	7524.5
BCAR1	859	36	404	1.27511	0.170683	1.29517	1.22703e-05	1	1	1039	1898	1468.5	1862	1883	1872.5
BCAR3	175	158	-112	-1.25777	0.347672	-1.28427	-3.55317e-06	1	1	601	492	546.5	426	443	434.5
BCAR4	0	0	0	1	1	1	0	1	1	0	0	0	0	0	0
BCAS1	4	4	-2	#DIV/0!	0.253573	-18.0942	-6.15189e-08	1	1	4	0	2	0	0	0
BCAS2	1073	486	138.5	1.07872	0.627949	1.09608	4.77937e-06	1	1	1223	2296	1759.5	1986	1810	1898
BCAS3	3795	2933	1907.5	1.2352	0.266419	1.21718	5.15207e-05	1	1	8541	7679	8110	8561	11474	10017.5
BCAS4	17	15	-3.5	-1.29167	0.641214	-1.3606	-1.24834e-07	1	1	23	8	15.5	18	6	12
BCAT1	0	0	0	1	1	1	0	1	1	0	0	0	0	0	0
BCAT2	214	191	-42	-1.03892	0.834523	-1.04153	-1.28913e-06	1	1	1014	1228	1121	1037	1121	1079
BCCIP	1326	772	-81	-1.03065	0.913447	-1.01924	-1.46258e-06	1	1	2061	3387	2724	2615	2671	2643
BCDIN3D	36	36	-9	-1.07258	0.831138	-1.07343	-2.6171e-07	1	1	115	151	133	133	115	124
BCDIN3D-AS1	37	36	-11.5	-1.42593	0.437083	-1.50407	-3.91747e-07	1	1	57	20	38.5	33	21	27
BCHE	2547	2006	1216	2.18288	0.0181217	2.11	3.42092e-05	1	0.402289	1356	700	1028	1241	3247	2244
BCKDHA	405	232	-163	-1.23121	0.340932	-1.26566	-5.3685e-06	1	1	984	752	868	831	579	705
BCKDHB	239	131	-101	-1.18896	0.449721	-1.21775	-3.33893e-06	1	1	701	570	635.5	607	462	534.5
BCKDK	440	346	121	1.06612	0.765602	1.05507	2.93352e-06	1	1	1835	1825	1830	1731	2171	1951
BCL10	189	107	62	1.11492	0.66039	1.11386	1.76528e-06	1	1	466	613	539.5	655	548	601.5
BCL11A	1	1	-0.5	#DIV/0!	1	-4.86884	-1.39233e-08	1	1	0	1	0.5	0	0	0
BCL11B	2	2	-2	#DIV/0!	0.188375	-17.091	-5.79085e-08	1	1	2	2	2	0	0	0
BCL2	109	75	59.5	1.32162	0.356235	1.31381	1.67598e-06	1	1	168	202	185	277	212	244.5
BCL2A1	3973	2042	446.5	1.0379	0.795469	1.04113	1.38796e-05	1	1	9796	13769	11782.5	12731	11727	12229
BCL2L1	1085	962	-119	-1.0498	0.689765	-1.08676	-5.94725e-06	1	1	3051	1966	2508.5	2690	2089	2389.5
BCL2L10	0	0	0	1	1	1	0	1	1	0	0	0	0	0	0
BCL2L11	168	89	-79.5	-1.13054	0.588394	-1.13596	-2.38387e-06	1	1	644	733	688.5	565	653	609
BCL2L12	328	204	-23.5	-1.03837	0.922602	-1.02539	-4.47369e-07	1	1	472	800	636	596	629	612.5
BCL2L13	1808	1068	1323.5	1.18733	0.285443	1.17844	3.6508e-05	1	1	6695	7435	7065	8503	8274	8388.5
BCL2L14	2	1	1	3	0.683278	2.54535	2.83015e-08	1	1	1	0	0.5	2	1	1.5
BCL2L15	5	3	-0.5	-1.2	1	-1.23352	-1.74589e-08	1	1	4	2	3	5	0	2.5
BCL2L2	778	368	522	1.29676	0.118106	1.29468	1.49207e-05	1	1	1554	1964	1759	2332	2230	2281
BCL2L2-PABPN1	0	0	0	1	1	1	0	1	1	0	0	0	0	0	0
BCL3	103	100	-54	-1.40755	0.279537	-1.45664	-1.74141e-06	1	1	234	139	186.5	131	134	132.5
BCL6	225	112	-135.5	-1.38223	0.213874	-1.41143	-4.18305e-06	1	1	523	457	490	411	298	354.5
BCL6B	0	0	0	1	1	1	0	1	1	0	0	0	0	0	0
BCL7A	309	147	196	1.24968	0.290282	1.24728	5.59519e-06	1	1	704	866	785	949	1013	981
BCL7B	871	262	323	1.14439	0.406107	1.14959	9.5689e-06	1	1	1820	2654	2237	2691	2429	2560
BCL7C	353	215	-4	-1.00727	0.973317	1.00957	1.49851e-07	1	1	378	731	554.5	585	516	550.5
BCL9	1611	265	822.5	1.25433	0.157661	1.26448	2.44055e-05	1	1	2561	3907	3234	3941	4172	4056.5
BCL9L	548	369	-128.5	-1.05747	0.709156	-1.06454	-4.14141e-06	1	1	2180	2549	2364.5	2471	2001	2236
BCLAF1	1600	1461	-517	-1.11543	0.493343	-1.11272	-1.45065e-05	1	1	4196	5796	4996	4623	4335	4479
BCO1	2	2	1	#DIV/0!	0.596975	8.91344	2.8479e-08	1	1	0	0	0	2	0	1
BCO2	99	94	47.5	2.23377	0.0988141	2.2035	1.36476e-06	1	1	43	34	38.5	39	133	86
BCOR	709	446	-56	-1.02933	0.88722	-1.02468	-1.35423e-06	1	1	1611	2320	1965.5	1945	1874	1909.5
BCORL1	89	65	-23	-1.06125	0.783316	-1.08045	-8.70084e-07	1	1	431	366	398.5	342	409	375.5
BCORP1	0	0	0	1	1	1	0	1	1	0	0	0	0	0	0
BCR	333	35	175	1.13944	0.469978	1.13841	4.99943e-06	1	1	1106	1404	1255	1421	1439	1430
BCRP2	56	51	-16.5	-1.52381	0.3742	-1.62358	-5.65098e-07	1	1	76	20	48	38	25	31.5
BCRP3	0	0	0	1	1	1	0	1	1	0	0	0	0	0	0
BCS1L	833	343	121.5	1.09371	0.59437	1.11456	4.19298e-06	1	1	880	1713	1296.5	1370	1466	1418
BCYRN1	106	57	56.5	1.96581	0.0720149	2.00511	1.65302e-06	1	0.869257	34	83	58.5	140	90	115
BDH1	52	32	18	1.40909	0.382609	1.43472	5.38913e-07	1	1	26	62	44	78	46	62
BDH2	147	146	74	1.06724	0.783844	1.0556	1.78062e-06	1	1	1100	1101	1100.5	1102	1247	1174.5
BDKRB1	0	0	0	1	1	1	0	1	1	0	0	0	0	0	0
BDKRB2	0	0	0	1	1	1	0	1	1	0	0	0	0	0	0
BDNF	326	322	242	5.56604	1.10065e-06	5.48564	6.90455e-06	0.0291496	0.000172483	51	55	53	377	213	295
BDNF-AS	37	35	-13.5	-1.71053	0.301053	-1.7961	-4.39733e-07	1	1	50	15	32.5	13	25	19
BDP1	46	44	19	2.46154	0.138409	2.46632	5.43023e-07	1	1	8	18	13	54	10	32
BEAN1	34	27	-17	-4.09091	0.0433619	-4.30614	-5.30674e-07	1	0.677578	36	9	22.5	9	2	5.5
BEAN1-AS1	2	2	-1	#DIV/0!	0.583868	-9.42194	-3.0309e-08	1	1	2	0	1	0	0	0
BECN1	557	332	190.5	1.07275	0.692599	1.06633	5.01836e-06	1	1	2418	2819	2618.5	2975	2643	2809
BECN2	0	0	0	1	1	1	0	1	1	0	0	0	0	0	0
BEGAIN	40	21	27	1.50467	0.31862	1.46454	7.34683e-07	1	1	63	44	53.5	84	77	80.5
BEND2	0	0	0	1	1	1	0	1	1	0	0	0	0	0	0
BEND3	101	77	-11.5	-1.04167	0.904354	-1.03634	-2.88713e-07	1	1	237	338	287.5	261	291	276
BEND3P3	67	63	-26	-1.94545	0.191472	-2.06923	-8.50833e-07	1	1	87	20	53.5	24	31	27.5
BEND4	0	0	0	1	1	1	0	1	1	0	0	0	0	0	0
BEND5	16	7	-10	-2.53846	0.149475	-2.53446	-2.94457e-07	1	1	18	15	16.5	2	11	6.5
BEND6	2	2	0	-1	1	1.00883	7.88092e-10	1	1	2	4	3	2	4	3
BEND7	60	39	-9.5	-1.03755	0.89311	-1.04112	-2.99861e-07	1	1	244	281	262.5	223	283	253
BEST1	1193	953	-745.5	-1.41165	0.0492453	-1.44784	-2.32908e-05	1	0.721357	2884	2229	2556.5	1931	1691	1811
BEST2	0	0	0	1	1	1	0	1	1	0	0	0	0	0	0
BEST3	0	0	0	1	1	1	0	1	1	0	0	0	0	0	0
BEST4	7	6	-3	-4	0.295522	-3.85574	-9.29039e-08	1	1	7	1	4	0	2	1
BET1	451	307	-311.5	-1.16702	0.325253	-1.17864	-9.57232e-06	1	1	2109	2244	2176.5	1937	1793	1865
BET1L	132	40	30.5	1.01474	0.975262	1.00546	3.27786e-07	1	1	2003	2135	2069	2104	2095	2099.5
BEX1	12	11	7.5	16	0.0124113	12.8657	2.16778e-07	1	0.311564	1	0	0.5	4	12	8
BEX2	228	220	198.5	13.4062	2.31798e-10	13.0183	5.70781e-06	6.13893e-06	1.00638e-07	20	12	16	189	240	214.5
BEX4	186	75	54.5	1.22245	0.670197	1.1694	1.25045e-06	1	1	338	152	245	263	336	299.5
BEX5	0	0	0	1	1	1	0	1	1	0	0	0	0	0	0
BFAR	2	2	0.5	2	1	1.81896	1.44637e-08	1	1	0	1	0.5	2	0	1
BFSP1	949	639	-557	-2.05094	0.00723211	-2.1292	-1.71219e-05	1	0.210478	1324	850	1087	685	375	530
BFSP2	111	46	-64.5	-1.72881	0.123459	-1.74435	-1.88515e-06	1	1	139	167	153	121	56	88.5
BGLAP	5	3	-3	-4	0.224165	-3.63546	-8.55678e-08	1	1	3	5	4	0	2	1
BGLT3	0	0	0	1	1	1	0	1	1	0	0	0	0	0	0
BGN	0	0	0	1	1	1	0	1	1	0	0	0	0	0	0
BHLHA15	3	3	-1	-1.66667	0.790986	-1.67299	-3.13765e-08	1	1	4	1	2.5	2	1	1.5
BHLHA9	2	2	-1	#DIV/0!	0.601644	-8.65096	-2.75344e-08	1	1	0	2	1	0	0	0
BHLHB9	56	53	32.5	1.63107	0.207311	1.62236	9.31696e-07	1	1	50	53	51.5	62	106	84
BHLHE22	12	10	8	9	0.0161237	8.26372	2.31532e-07	1	0.369715	0	2	1	6	12	9
BHLHE23	0	0	0	1	1	1	0	1	1	0	0	0	0	0	0
BHLHE40	6666	4342	-3891	-1.52602	0.0168037	-1.57017	-0.000120914	1	0.381999	12901	9675	11288	8559	6235	7397
BHLHE40-AS1	10	7	-2.5	-1.35714	0.646374	-1.4084	-8.30915e-08	1	1	13	6	9.5	11	3	7
BHLHE41	315	288	-279	-2.15052	0.0050055	-2.18267	-8.257e-06	1	0.16346	544	499	521.5	229	256	242.5
BHMG1	6	4	-4	-5	0.122386	-4.52743	-1.14505e-07	1	1	4	6	5	0	2	1
BHMT	0	0	0	1	1	1	0	1	1	0	0	0	0	0	0
BHMT2	0	0	0	1	1	1	0	1	1	0	0	0	0	0	0
BICC1	116	69	-44.5	-1.16856	0.576697	-1.17324	-1.3123e-06	1	1	274	343	308.5	301	227	264
BICD1	146	40	52	1.13757	0.617723	1.14334	1.54908e-06	1	1	305	451	378	449	411	430
BICD2	757	183	436.5	1.20097	0.263094	1.20103	1.25499e-05	1	1	1885	2459	2172	2642	2575	2608.5
BID	1361	789	847.5	1.41121	0.0377146	1.41053	2.43035e-05	1	0.625053	1775	2347	2061	3136	2681	2908.5
BIK	20	10	1.5	1.11538	1	1.03827	1.5475e-08	1	1	23	3	13	16	13	14.5
BIN1	111	86	-59	-1.03398	0.784653	-1.04887	-2.43959e-06	1	1	1835	1756	1795.5	1749	1724	1736.5
BIN2	5	5	2	1.44444	0.672008	1.40831	5.49937e-08	1	1	5	4	4.5	9	4	6.5
BIN3	613	363	-484.5	-1.14682	0.359017	-1.16177	-1.53376e-05	1	1	3788	3781	3784.5	3425	3175	3300
BIN3-IT1	8	4	-1	-1.1	0.930623	-1.12097	-3.50449e-08	1	1	12	10	11	14	6	10
BIRC2	973	192	430.5	1.15328	0.370539	1.15597	1.25578e-05	1	1	2362	3255	2808.5	3335	3143	3239
BIRC3	91	85	-33	-1.68041	0.234193	-1.78793	-1.09903e-06	1	1	127	36	81.5	55	42	48.5
BIRC5	4096	2164	799	1.15878	0.404451	1.19385	2.72962e-05	1	1	2984	7080	5032	4916	6746	5831
BIRC6	943	654	-471.5	-1.09867	0.505138	-1.11813	-1.62375e-05	1	1	5577	4923	5250	4634	4923	4778.5
BIRC6-AS2	0	0	0	1	1	1	0	1	1	0	0	0	0	0	0
BIRC7	3274	2723	-2143	-1.40893	0.0373603	-1.44328	-6.67229e-05	1	0.621513	8239	6528	7383.5	5516	4965	5240.5
BIRC8	0	0	0	1	1	1	0	1	1	0	0	0	0	0	0
BISPR	49	46	7	1.04746	0.936133	1.02895	1.25391e-07	1	1	162	133	147.5	130	179	154.5
BIVM	170	165	122	1.16084	0.530901	1.1476	3.25915e-06	1	1	761	756	758.5	835	926	880.5
BIVM-ERCC5	0	0	0	1	1	1	0	1	1	0	0	0	0	0	0
BLACAT1	31	20	-22.5	-2.21622	0.0696943	-2.25452	-6.69102e-07	1	0.864276	44	38	41	24	13	18.5
BLACE	0	0	0	1	1	1	0	1	1	0	0	0	0	0	0
BLCAP	1355	909	402	1.17384	0.358428	1.18007	1.18733e-05	1	1	1814	2811	2312.5	3169	2260	2714.5
BLID	3	3	0	-1	1	-1.06503	-3.01159e-09	1	1	3	0	1.5	3	0	1.5
BLK	29	24	-1	-1.02597	0.912411	-1.06559	-7.30755e-08	1	1	54	25	39.5	30	47	38.5
BLM	660	369	-13	-1.01486	0.975097	1.00789	1.9694e-07	1	1	558	1218	888	901	849	875
BLMH	675	359	496.5	1.19836	0.280508	1.19077	1.3814e-05	1	1	2345	2661	2503	3020	2979	2999.5
BLNK	1	1	0.5	#DIV/0!	1	4.96522	1.42701e-08	1	1	0	0	0	1	0	0.5
BLOC1S1	80	53	-31.5	-1.07518	0.765521	-1.08127	-9.80136e-07	1	1	424	477	450.5	397	441	419
BLOC1S1-RDH5	0	0	0	1	1	1	0	1	1	0	0	0	0	0	0
BLOC1S2	620	277	205.5	1.13555	0.458608	1.13961	6.05486e-06	1	1	1240	1792	1516	1860	1583	1721.5
BLOC1S3	209	77	126	1.38066	0.221922	1.39029	3.69158e-06	1	1	265	397	331	440	474	457
BLOC1S4	74	27	-26	-1.04938	0.801851	-1.06568	-9.93223e-07	1	1	566	539	552.5	561	492	526.5
BLOC1S5	2	1	0.5	1.25	1	1.20497	1.28169e-08	1	1	3	1	2	3	2	2.5
BLOC1S5-TXNDC5	0	0	0	1	1	1	0	1	1	0	0	0	0	0	0
BLOC1S6	516	446	-119	-1.04158	0.778309	-1.04622	-3.80117e-06	1	1	2723	3239	2981	2931	2793	2862
BLVRA	316	312	278.5	1.20614	0.327667	1.19225	7.55756e-06	1	1	1349	1353	1351	1594	1665	1629.5
BLVRB	238	107	-98	-1.10129	0.594988	-1.11815	-3.2919e-06	1	1	1119	1012	1065.5	881	1054	967.5
BLZF1	268	112	27	1.02941	0.883383	1.03091	8.1455e-07	1	1	784	1052	918	950	940	945
BMF	169	153	-86	-1.15636	0.512002	-1.18349	-2.90116e-06	1	1	711	561	636	558	542	550
BMI1	25	13	14.5	1.41429	0.356747	1.41847	4.2145e-07	1	1	29	41	35	45	54	49.5
BMP1	164	61	-83.5	-1.06932	0.665062	-1.08541	-2.95551e-06	1	1	1317	1259	1288	1256	1153	1204.5
BMP10	0	0	0	1	1	1	0	1	1	0	0	0	0	0	0
BMP15	0	0	0	1	1	1	0	1	1	0	0	0	0	0	0
BMP2	0	0	0	1	1	1	0	1	1	0	0	0	0	0	0
BMP2K	127	79	-7.5	-1.01342	0.954575	-1.01482	-2.38272e-07	1	1	503	630	566.5	551	567	559
BMP3	6	6	3	#DIV/0!	0.137818	24.6603	8.51492e-08	1	1	0	0	0	6	0	3
BMP4	13	13	-4	-2.6	0.45857	-2.79588	-1.33856e-07	1	1	13	0	6.5	5	0	2.5
BMP5	0	0	0	1	1	1	0	1	1	0	0	0	0	0	0
BMP6	217	140	-166.5	-1.91736	0.0278465	-1.95298	-4.95824e-06	1	0.530185	360	336	348	220	143	181.5
BMP7	1307	813	-992	-3.53061	0.000445693	-3.62983	-2.93201e-05	1	0.0267053	1452	1316	1384	639	145	392
BMP7-AS1	0	0	0	1	1	1	0	1	1	0	0	0	0	0	0
BMP8A	5	3	-1.5	-1.75	0.683645	-1.66783	-4.1109e-08	1	1	2	5	3.5	0	4	2
BMP8B	10	8	-1.5	-1.42857	0.893147	-1.32461	-3.39949e-08	1	1	0	10	5	2	5	3.5
BMPER	10	8	5	6	0.104403	5.51275	1.42944e-07	1	1	0	2	1	10	2	6
BMPR1A	2846	1420	1643.5	1.78939	0.00256309	1.83066	4.87131e-05	1	0.101466	1369	2795	2082	3236	4215	3725.5
BMPR1B	146	78	-103	-2.21176	0.0280608	-2.2413	-3.01798e-06	1	0.531786	179	197	188	119	51	85
BMPR1B-AS1	0	0	0	1	1	1	0	1	1	0	0	0	0	0	0
BMPR2	7644	4777	5086	1.60623	0.00269381	1.61036	0.000146618	1	0.10507	6956	9823	8389.5	14600	12351	13475.5
BMS1	923	852	-289.5	-1.07925	0.622935	-1.08099	-8.50128e-06	1	1	3481	4404	3942.5	3754	3552	3653
BMS1P17	0	0	0	1	1	1	0	1	1	0	0	0	0	0	0
BMS1P18	0	0	0	1	1	1	0	1	1	0	0	0	0	0	0
BMS1P20	492	210	61.5	1.064	0.726861	1.07632	2.08377e-06	1	1	715	1207	961	1048	997	1022.5
BMS1P21	6	2	2	1.66667	0.642524	1.70594	6.08266e-08	1	1	0	6	3	6	4	5
BMS1P4	21	17	-14.5	-1.20139	0.584124	-1.20886	-4.33244e-07	1	1	82	91	86.5	70	74	72
BMS1P5	9	5	5.5	1.17188	0.742743	1.15286	1.43333e-07	1	1	34	30	32	39	36	37.5
BMS1P6	3	2	-0.5	-1.5	1	-1.40046	-1.29517e-08	1	1	0	3	1.5	1	1	1
BMX	32	20	-14.5	-1.46032	0.374459	-1.45357	-4.10957e-07	1	1	36	56	46	39	24	31.5
BNC1	0	0	0	1	1	1	0	1	1	0	0	0	0	0	0
BNC2	659	122	282.5	1.12269	0.477272	1.124	8.20229e-06	1	1	1987	2618	2302.5	2524	2646	2585
BNIP1	355	273	-241	-1.43113	0.113132	-1.43797	-7.03115e-06	1	1	727	873	800	600	518	559
BNIP2	1144	152	584.5	1.22182	0.21175	1.22829	1.71974e-05	1	1	2139	3131	2635	3283	3156	3219.5
BNIP3	100	68	-79.5	-1.08221	0.650031	-1.09611	-2.67139e-06	1	1	1051	1042	1046.5	983	951	967
BNIP3L	733	409	-416.5	-1.19609	0.260931	-1.21928	-1.33728e-05	1	1	2695	2386	2540.5	2286	1962	2124
BNIPL	18	9	-10.5	-1.91304	0.214439	-1.89475	-3.00392e-07	1	1	19	25	22	7	16	11.5
BOC	412	385	-246	-5.13445	0.000153828	-5.45016	-7.60007e-06	1	0.0110396	458	153	305.5	73	46	59.5
BOD1	918	563	-697	-1.47593	0.022172	-1.49429	-2.07685e-05	1	0.456257	2118	2205	2161.5	1642	1287	1464.5
BOD1L1	316	290	175	1.07319	0.723586	1.06169	4.29032e-06	1	1	2378	2404	2391	2438	2694	2566
BOD1L2	0	0	0	1	1	1	0	1	1	0	0	0	0	0	0
BOK	16	15	-12	-9	0.00304477	-8.30595	-3.41732e-07	1	0.115362	10	17	13.5	1	2	1.5
BOK-AS1	0	0	0	1	1	1	0	1	1	0	0	0	0	0	0
BOLA1	245	150	-18	-1.03064	0.927766	-1.02333	-3.94304e-07	1	1	483	728	605.5	578	597	587.5
BOLA2	0	0	0	1	1	1	0	1	1	0	0	0	0	0	0
BOLA2B	0	0	0	1	1	1	0	1	1	0	0	0	0	0	0
BOLA3	932	280	246	1.15779	0.393007	1.17597	7.76083e-06	1	1	1093	2025	1559	1865	1745	1805
BOLA3-AS1	90	65	-49	-1.11543	0.653414	-1.12205	-1.49061e-06	1	1	445	502	473.5	412	437	424.5
BOLL	0	0	0	1	1	1	0	1	1	0	0	0	0	0	0
BOP1	2108	669	410	1.09553	0.538263	1.10798	1.3175e-05	1	1	3238	5346	4292	4677	4727	4702
BORA	259	179	-5	-1.00884	0.996725	1.00172	2.79677e-08	1	1	441	700	570.5	521	610	565.5
BPESC1	0	0	0	1	1	1	0	1	1	0	0	0	0	0	0
BPGM	149	47	-49.5	-1.04502	0.776432	-1.05836	-1.84724e-06	1	1	1171	1127	1149	1025	1174	1099.5
BPHL	352	215	-163.5	-1.22835	0.345953	-1.25498	-5.25979e-06	1	1	987	772	879.5	635	797	716
BPI	3	3	-1.5	#DIV/0!	0.374144	-13.7465	-4.58721e-08	1	1	3	0	1.5	0	0	0
BPIFA1	0	0	0	1	1	1	0	1	1	0	0	0	0	0	0
BPIFA2	0	0	0	1	1	1	0	1	1	0	0	0	0	0	0
BPIFA3	0	0	0	1	1	1	0	1	1	0	0	0	0	0	0
BPIFA4P	0	0	0	1	1	1	0	1	1	0	0	0	0	0	0
BPIFB1	4	4	-3.5	#DIV/0!	0.0456238	-29.3821	-1.02142e-07	1	0.69035	4	3	3.5	0	0	0
BPIFB2	8	7	-5.5	-3.2	0.122497	-3.0809	-1.56831e-07	1	1	6	10	8	3	2	2.5
BPIFB3	0	0	0	1	1	1	0	1	1	0	0	0	0	0	0
BPIFB4	0	0	0	1	1	1	0	1	1	0	0	0	0	0	0
BPIFB6	0	0	0	1	1	1	0	1	1	0	0	0	0	0	0
BPIFC	5	5	1.5	2.5	0.633418	2.25464	4.24675e-08	1	1	2	0	1	0	5	2.5
BPNT1	1328	533	740	1.32635	0.0873924	1.33366	2.16564e-05	1	0.946239	1870	2665	2267.5	2817	3198	3007.5
BPTF	1799	1273	273	1.05341	0.817443	1.04175	6.22189e-06	1	1	5212	5011	5111.5	4485	6284	5384.5
BPY2	0	0	0	1	1	1	0	1	1	0	0	0	0	0	0
BPY2B	0	0	0	1	1	1	0	1	1	0	0	0	0	0	0
BPY2C	0	0	0	1	1	1	0	1	1	0	0	0	0	0	0
BRAF	124	59	22.5	1.02332	0.935613	1.01675	4.67598e-07	1	1	903	1027	965	1007	968	987.5
BRAP	246	189	-16	-1.01384	0.930362	-1.01693	-5.62289e-07	1	1	1049	1295	1172	1206	1106	1156
BRAT1	386	161	134.5	1.10803	0.574168	1.10772	3.85311e-06	1	1	1074	1416	1245	1460	1299	1379.5
BRCA1	2600	1344	95.5	1.02651	0.804524	1.04909	4.97074e-06	1	1	2302	4902	3602	3837	3558	3697.5
BRCA2	592	358	1.5	1.00201	0.922457	1.02631	5.5165e-07	1	1	452	1044	748	813	686	749.5
BRCAT107	0	0	0	1	1	1	0	1	1	0	0	0	0	0	0
BRCAT54	118	109	79.5	2.29268	0.0244434	2.24194	2.2384e-06	1	0.487103	66	57	61.5	175	107	141
BRCC3	241	172	-39	-1.05544	0.824896	-1.05186	-1.04941e-06	1	1	622	863	742.5	691	716	703.5
BRD1	99	34	24	1.01824	0.992033	1.00238	9.13934e-08	1	1	1365	1266	1315.5	1348	1331	1339.5
BRD2	10	7	-2	-1.66667	0.770785	-1.54602	-4.90516e-08	1	1	0	10	5	3	3	3
BRD3	219	148	-18.5	-1.02386	0.890017	-1.03192	-7.09931e-07	1	1	737	851	794	885	666	775.5
BRD4	741	136	345.5	1.17445	0.326937	1.17908	1.0162e-05	1	1	1653	2308	1980.5	2258	2394	2326
BRD7	888	258	250	1.0985	0.551173	1.10375	7.53752e-06	1	1	2094	2982	2538	2724	2852	2788
BRD7P3	1451	1241	-423	-1.37886	0.242722	-1.33584	-1.07654e-05	1	1	814	2265	1539.5	1209	1024	1116.5
BRD8	1656	1533	-690	-1.28389	0.169978	-1.27144	-1.89403e-05	1	1	2354	3887	3120.5	2630	2231	2430.5
BRD9	300	266	-69.5	-1.06214	0.755714	-1.06225	-2.00505e-06	1	1	1055	1321	1188	1021	1216	1118.5
BRDT	0	0	0	1	1	1	0	1	1	0	0	0	0	0	0
BRDTP1	0	0	0	1	1	1	0	1	1	0	0	0	0	0	0
BRE	323	249	-63.5	-1.03784	0.809848	-1.04167	-2.00985e-06	1	1	1580	1903	1741.5	1702	1654	1678
BRE-AS1	2	2	0	-1	1	-1.00293	-6.83044e-10	1	1	7	9	8	9	7	8
BREA2	0	0	0	1	1	1	0	1	1	0	0	0	0	0	0
BRF1	43	11	16	1.01692	0.975971	1.00675	1.85304e-07	1	1	924	967	945.5	967	956	961.5
BRF2	399	278	-38	-1.03702	0.876058	-1.03207	-9.45917e-07	1	1	865	1264	1064.5	1067	986	1026.5
BRI3	371	248	-110.5	-1.02791	0.814794	-1.03818	-4.34263e-06	1	1	3945	4193	4069	4095	3822	3958.5
BRI3BP	243	57	100.5	1.29911	0.333831	1.32623	3.09115e-06	1	1	222	450	336	408	465	436.5
BRICD5	25	10	13	1.25743	0.518014	1.25953	3.77301e-07	1	1	43	58	50.5	59	68	63.5
BRINP1	0	0	0	1	1	1	0	1	1	0	0	0	0	0	0
BRINP2	1	1	0.5	#DIV/0!	1	4.96524	1.42702e-08	1	1	0	0	0	1	0	0.5
BRINP3	0	0	0	1	1	1	0	1	1	0	0	0	0	0	0
BRIP1	897	519	252	1.16422	0.38941	1.18081	7.88492e-06	1	1	1149	1920	1534.5	1527	2046	1786.5
BRIX1	1184	663	-5	-1.0025	0.945174	1.01292	7.32072e-07	1	1	1411	2595	2003	2064	1932	1998
BRK1	2219	1685	701.5	1.16182	0.37132	1.16136	2.00589e-05	1	1	3660	5010	4335	5879	4194	5036.5
BRMS1	928	315	237.5	1.1694	0.382553	1.19098	7.55166e-06	1	1	938	1866	1402	1728	1551	1639.5
BRMS1L	282	71	77.5	1.13113	0.584286	1.14296	2.40482e-06	1	1	450	732	591	661	676	668.5
BROX	791	214	189	1.0832	0.612986	1.0879	5.71592e-06	1	1	1876	2667	2271.5	2453	2468	2460.5
BRPF1	272	139	100	1.11409	0.608491	1.11139	2.81052e-06	1	1	774	979	876.5	1046	907	976.5
BRPF3	1099	729	122	1.05524	0.715826	1.06982	4.38254e-06	1	1	1659	2758	2208.5	2029	2632	2330.5
BRS3	0	0	0	1	1	1	0	1	1	0	0	0	0	0	0
BRSK1	220	137	142.5	1.82609	0.0872178	1.76233	3.9111e-06	1	0.944818	214	131	172.5	351	279	315
BRSK2	361	207	254.5	1.31498	0.18494	1.31137	7.25702e-06	1	1	731	885	808	1033	1092	1062.5
BRWD1	598	545	-350	-1.2757	0.177334	-1.30828	-1.12482e-05	1	1	1841	1398	1619.5	1296	1243	1269.5
BRWD1-AS1	0	0	0	1	1	1	0	1	1	0	0	0	0	0	0
BRWD1-IT2	13	12	-4	-1.57143	0.50401	-1.64892	-1.32232e-07	1	1	17	5	11	10	4	7
BRWD3	330	252	0	-1	0.939749	-1.01755	-4.97438e-07	1	1	1070	896	983	818	1148	983
BSCL2	69	67	66	1.47143	0.219022	1.4534	1.84889e-06	1	1	141	139	140	204	208	206
BSDC1	372	209	276.5	1.17606	0.362301	1.1677	7.62726e-06	1	1	1489	1652	1570.5	1833	1861	1847
BSG	2802	1517	-1704	-1.13093	0.387144	-1.14926	-5.5796e-05	1	1	15174	14263	14718.5	13657	12372	13014.5
BSN	32	8	19.5	1.33621	0.412247	1.3436	5.70743e-07	1	1	46	70	58	77	78	77.5
BSN-AS2	8	7	4.5	2.8	0.20965	2.66414	1.27325e-07	1	1	3	2	2.5	10	4	7
BSND	2	2	-1	#DIV/0!	0.583835	-9.42184	-3.03086e-08	1	1	2	0	1	0	0	0
BSPH1	1	1	-0.5	#DIV/0!	1	-5.16498	-1.4989e-08	1	1	1	0	0.5	0	0	0
BSPRY	2	2	1	#DIV/0!	0.588446	9.05751	2.89975e-08	1	1	0	0	0	0	2	1
BST1	2	0	1	2	0.747636	1.9233	2.93251e-08	1	1	0	2	1	2	2	2
BST2	1044	835	809	1.27034	0.183314	1.2516	2.19837e-05	1	1	3097	2888	2992.5	3671	3932	3801.5
BSX	2	2	-1	#DIV/0!	0.583785	-9.42168	-3.03081e-08	1	1	2	0	1	0	0	0
BTAF1	534	348	-321	-1.137	0.411678	-1.14526	-9.79159e-06	1	1	2544	2784	2664	2250	2436	2343
BTBD1	1007	335	363	1.07661	0.645909	1.07309	9.98383e-06	1	1	4262	5215	4738.5	5269	4934	5101.5
BTBD10	340	39	159	1.13561	0.486458	1.13619	4.58757e-06	1	1	1011	1334	1172.5	1351	1312	1331.5
BTBD11	4	4	-2	#DIV/0!	0.259888	-16.1662	-5.45803e-08	1	1	0	4	2	0	0	0
BTBD16	5	3	0	-1	1	1.01111	8.36671e-10	1	1	2	3	2.5	0	5	2.5
BTBD17	0	0	0	1	1	1	0	1	1	0	0	0	0	0	0
BTBD18	5	2	-1	-1.11765	0.919275	-1.12603	-3.11479e-08	1	1	9	10	9.5	11	6	8.5
BTBD19	188	138	-125.5	-1.75602	0.0612828	-1.8021	-3.82106e-06	1	0.809483	329	254	291.5	191	141	166
BTBD2	509	184	161	1.07525	0.789653	1.05125	3.22639e-06	1	1	2394	1885	2139.5	2210	2391	2300.5
BTBD3	610	386	-59	-1.00769	0.903899	-1.01907	-4.20549e-06	1	1	7595	7875	7735	7981	7371	7676
BTBD6	657	465	-268	-1.18102	0.326846	-1.21259	-9.03244e-06	1	1	1981	1516	1748.5	1637	1324	1480.5
BTBD7	2	0	1	2	0.747617	1.92329	2.93249e-08	1	1	0	2	1	2	2	2
BTBD8	25	17	-4	-1.09639	0.7852	-1.1308	-1.55794e-07	1	1	54	37	45.5	54	29	41.5
BTBD9	377	179	72.5	1.09508	0.654131	1.10875	2.35804e-06	1	1	574	951	762.5	772	898	835
BTC	11	11	5.5	#DIV/0!	0.0497636	44.2904	1.55794e-07	1	0.725515	0	0	0	11	0	5.5
BTD	544	336	378	1.50535	0.0468508	1.50803	1.0917e-05	1	0.70177	644	852	748	1064	1188	1126
BTF3	8050	5631	-6527.5	-1.57051	0.00427131	-1.59552	-0.000195519	1	0.14672	18282	17656	17969	12651	10232	11441.5
BTF3L4	329	255	-209	-1.12074	0.472554	-1.12945	-6.44509e-06	1	1	1857	2023	1940	1694	1768	1731
BTF3P11	1	1	-0.5	#DIV/0!	1	-4.86865	-1.39226e-08	1	1	0	1	0.5	0	0	0
BTG1	884	362	531.5	1.481	0.033536	1.49445	1.55519e-05	1	0.584072	844	1366	1105	1728	1545	1636.5
BTG2	399	344	-228	-1.6696	0.0681886	-1.73188	-7.15702e-06	1	0.860895	712	425	568.5	368	313	340.5
BTG3	261	50	-144	-1.09514	0.556479	-1.10912	-4.74251e-06	1	1	1646	1669	1657.5	1619	1408	1513.5
BTG4	0	0	0	1	1	1	0	1	1	0	0	0	0	0	0
BTK	9	8	-0.5	-1.03846	0.944153	-1.07579	-2.85112e-08	1	1	18	9	13.5	16	10	13
BTLA	4	4	1	2	0.786245	1.78959	2.66844e-08	1	1	2	0	1	4	0	2
BTN1A1	2	2	1	#DIV/0!	0.596891	8.91348	2.84792e-08	1	1	0	0	0	2	0	1
BTN2A1	673	430	192	1.13455	0.473478	1.14334	5.84924e-06	1	1	1161	1693	1427	1404	1834	1619
BTN2A2	772	567	142	1.07208	0.737496	1.0645	3.69106e-06	1	1	1931	2009	1970	1726	2498	2112
BTN2A3P	53	28	14	1.13208	0.685677	1.14451	4.36864e-07	1	1	81	131	106	106	134	120
BTN3A1	919	509	-421	-1.35245	0.145142	-1.38429	-1.32452e-05	1	1	1870	1361	1615.5	951	1438	1194.5
BTN3A2	1322	883	-673	-1.41377	0.0739225	-1.45281	-2.12254e-05	1	0.875174	2729	1870	2299.5	1407	1846	1626.5
BTN3A3	581	501	-323.5	-1.84026	0.0357074	-1.9126	-1.01224e-05	1	0.60698	926	491	708.5	345	425	385
BTNL10	0	0	0	1	1	1	0	1	1	0	0	0	0	0	0
BTNL2	0	0	0	1	1	1	0	1	1	0	0	0	0	0	0
BTNL3	0	0	0	1	1	1	0	1	1	0	0	0	0	0	0
BTNL8	0	0	0	1	1	1	0	1	1	0	0	0	0	0	0
BTNL9	118	101	77.5	3.06667	0.00754064	2.95924	2.18104e-06	1	0.217782	46	29	37.5	147	83	115
BTRC	214	195	126.5	1.11697	0.606482	1.1057	3.32385e-06	1	1	1072	1091	1081.5	1130	1286	1208
BUB1	2484	1643	-262.5	-1.05994	0.796523	-1.0453	-5.7065e-06	1	1	3400	5884	4642	4241	4518	4379.5
BUB1B	2371	1500	-231	-1.06823	0.80036	-1.04839	-4.70812e-06	1	1	2431	4802	3616.5	3469	3302	3385.5
BUB3	2127	1172	-61.5	-1.01423	0.986389	-1.00302	-3.75327e-07	1	1	3321	5448	4384.5	4276	4370	4323
BUD13	303	218	52.5	1.06735	0.75177	1.07503	1.67347e-06	1	1	638	921	779.5	723	941	832
BUD31	1043	535	103.5	1.0462	0.755701	1.05565	3.54976e-06	1	1	1719	2762	2240.5	2461	2227	2344
BVES	134	115	92.5	1.57276	0.155341	1.54927	2.59572e-06	1	1	171	152	161.5	222	286	254
BVES-AS1	3	2	-0.5	-1.125	1	-1.11256	-1.33465e-08	1	1	3	6	4.5	4	4	4
BYSL	829	775	-111	-1.05516	0.801661	-1.04626	-2.68218e-06	1	1	1709	2538	2123.5	1763	2262	2012.5
BZRAP1	0	0	0	1	1	1	0	1	1	0	0	0	0	0	0
BZRAP1-AS1	10	3	-3	-1.375	0.663027	-1.36405	-8.56579e-08	1	1	10	12	11	3	13	8
BZW1	4869	2769	-161	-1.0183	0.978476	-1.00468	-1.18214e-06	1	1	6522	11391	8956.5	8969	8622	8795.5
BZW2	831	777	-416.5	-1.13642	0.413934	-1.13846	-1.21509e-05	1	1	3082	3857	3469.5	3080	3026	3053
C10orf10	236	175	-123	-3.48485	0.014475	-3.71509	-3.83422e-06	1	0.342756	255	90	172.5	80	19	49.5
C10orf105	0	0	0	1	1	1	0	1	1	0	0	0	0	0	0
C10orf107	0	0	0	1	1	1	0	1	1	0	0	0	0	0	0
C10orf11	211	33	91	1.19259	0.616085	1.15424	2.16411e-06	1	1	576	369	472.5	580	547	563.5
C10orf111	9	8	-5	-11	0.0503347	-8.75101	-1.38928e-07	1	0.729421	2	9	5.5	1	0	0.5
C10orf113	0	0	0	1	1	1	0	1	1	0	0	0	0	0	0
C10orf12	91	47	5	1.01664	0.947398	1.01899	1.63817e-07	1	1	255	346	300.5	299	312	305.5
C10orf120	0	0	0	1	1	1	0	1	1	0	0	0	0	0	0
C10orf126	9	9	4	9	0.175681	7.44438	1.13541e-07	1	1	0	1	0.5	9	0	4.5
C10orf128	0	0	0	1	1	1	0	1	1	0	0	0	0	0	0
C10orf131	9	3	4	1.72727	0.544969	1.63363	1.07103e-07	1	1	9	2	5.5	11	8	9.5
C10orf142	0	0	0	1	1	1	0	1	1	0	0	0	0	0	0
C10orf2	137	117	-11.5	-1.00769	0.928276	-1.01608	-6.90866e-07	1	1	1438	1575	1506.5	1532	1458	1495
C10orf25	4	3	-1.5	-2.5	0.569816	-2.27579	-4.14615e-08	1	1	1	4	2.5	0	2	1
C10orf32	148	112	-33	-1.0991	0.751713	-1.09199	-8.80708e-07	1	1	292	440	366	338	328	333
C10orf32-ASMT	0	0	0	1	1	1	0	1	1	0	0	0	0	0	0
C10orf35	213	47	87	1.23231	0.419785	1.24778	2.63304e-06	1	1	272	477	374.5	485	438	461.5
C10orf53	0	0	0	1	1	1	0	1	1	0	0	0	0	0	0
C10orf54	0	0	0	1	1	1	0	1	1	0	0	0	0	0	0
C10orf55	0	0	0	1	1	1	0	1	1	0	0	0	0	0	0
C10orf62	6	6	3	#DIV/0!	0.13693	25.2674	8.7334e-08	1	1	0	0	0	0	6	3
C10orf67	0	0	0	1	1	1	0	1	1	0	0	0	0	0	0
C10orf71	0	0	0	1	1	1	0	1	1	0	0	0	0	0	0
C10orf71-AS1	0	0	0	1	1	1	0	1	1	0	0	0	0	0	0
C10orf76	442	134	93	1.07446	0.678962	1.07919	2.83107e-06	1	1	1028	1470	1249	1348	1336	1342
C10orf82	0	0	0	1	1	1	0	1	1	0	0	0	0	0	0
C10orf88	76	33	12	1.02073	0.994988	1.00263	4.45267e-08	1	1	617	541	579	584	598	591
C10orf90	335	157	-166	-1.1167	0.496216	-1.13426	-5.4973e-06	1	1	1667	1510	1588.5	1332	1513	1422.5
C10orf91	6	6	1.5	2	0.703554	2.03029	4.61482e-08	1	1	0	3	1.5	0	6	3
C10orf95	16	14	5	1.38462	0.571483	1.35215	1.34869e-07	1	1	14	12	13	26	10	18
C10orf99	0	0	0	1	1	1	0	1	1	0	0	0	0	0	0
C11orf1	281	200	-186.5	-1.27691	0.252834	-1.28618	-5.53639e-06	1	1	806	914	860	714	633	673.5
C11orf16	1	0	0.5	1.33333	1	1.31182	1.452e-08	1	1	1	2	1.5	2	2	2
C11orf21	0	0	0	1	1	1	0	1	1	0	0	0	0	0	0
C11orf24	578	358	232.5	1.10702	0.559809	1.10299	6.46457e-06	1	1	2006	2339	2172.5	2226	2584	2405
C11orf30	260	182	-45.5	-1.03103	0.844646	-1.03515	-1.48202e-06	1	1	1382	1642	1512	1460	1473	1466.5
C11orf31	1301	78	573.5	1.18037	0.29485	1.18893	1.71462e-05	1	1	2529	3830	3179.5	3752	3754	3753
C11orf39	0	0	0	1	1	1	0	1	1	0	0	0	0	0	0
C11orf40	0	0	0	1	1	1	0	1	1	0	0	0	0	0	0
C11orf42	6	6	4	3	0.206036	2.87482	1.15223e-07	1	1	2	2	2	4	8	6
C11orf44	0	0	0	1	1	1	0	1	1	0	0	0	0	0	0
C11orf45	0	0	0	1	1	1	0	1	1	0	0	0	0	0	0
C11orf49	323	293	-128	-1.3329	0.298646	-1.38845	-4.29596e-06	1	1	674	351	512.5	381	388	384.5
C11orf52	0	0	0	1	1	1	0	1	1	0	0	0	0	0	0
C11orf53	0	0	0	1	1	1	0	1	1	0	0	0	0	0	0
C11orf54	288	282	-206.5	-1.4403	0.135011	-1.47362	-6.38685e-06	1	1	754	597	675.5	472	466	469
C11orf57	192	181	-86	-1.05016	0.738282	-1.05814	-2.8657e-06	1	1	1710	1891	1800.5	1730	1699	1714.5
C11orf58	2761	2288	-582.5	-1.10539	0.574579	-1.09625	-1.52777e-05	1	1	4729	7490	6109.5	5852	5202	5527
C11orf63	62	59	-30	-1.19934	0.528498	-1.23162	-1.00269e-06	1	1	210	151	180.5	153	148	150.5
C11orf65	8	5	0	-1	1	-1.01615	-9.78395e-09	1	1	22	20	21	25	17	21
C11orf68	257	107	-99.5	-1.15426	0.519391	-1.16372	-3.02792e-06	1	1	691	798	744.5	749	541	645
C11orf70	0	0	0	1	1	1	0	1	1	0	0	0	0	0	0
C11orf71	133	32	-75.5	-1.23053	0.425598	-1.2506	-2.3541e-06	1	1	410	396	403	378	277	327.5
C11orf72	11	10	-6	-5	0.074834	-4.94409	-1.83877e-07	1	0.876708	12	3	7.5	2	1	1.5
C11orf73	185	149	-43.5	-1.04954	0.804733	-1.05267	-1.32924e-06	1	1	829	1014	921.5	891	865	878
C11orf74	123	121	26	1.06943	0.88167	1.04453	4.89753e-07	1	1	411	338	374.5	461	340	400.5
C11orf80	265	137	-144.5	-1.48983	0.1575	-1.49531	-4.18684e-06	1	1	383	496	439.5	359	231	295
C11orf84	329	128	196.5	1.23296	0.305797	1.23107	5.60955e-06	1	1	743	944	843.5	1072	1008	1040
C11orf85	0	0	0	1	1	1	0	1	1	0	0	0	0	0	0
C11orf86	2	2	-1	#DIV/0!	0.583728	-9.42151	-3.03075e-08	1	1	2	0	1	0	0	0
C11orf87	0	0	0	1	1	1	0	1	1	0	0	0	0	0	0
C11orf88	0	0	0	1	1	1	0	1	1	0	0	0	0	0	0
C11orf91	13	12	5	1.5	0.502374	1.45356	1.34948e-07	1	1	12	8	10	21	9	15
C11orf94	7	5	-3	-3	0.322774	-2.76117	-8.27865e-08	1	1	2	7	4.5	0	3	1.5
C11orf95	40	18	-13	-1.02178	0.893621	-1.03327	-5.70877e-07	1	1	601	619	610	615	579	597
C11orf96	612	557	-355	-9.98734	5.987e-05	-10.7558	-1.09876e-05	1	0.00526777	624	165	394.5	67	12	39.5
C11orf97	0	0	0	1	1	1	0	1	1	0	0	0	0	0	0
C11orf98	26	23	-13.5	-1.52941	0.331299	-1.50781	-3.74374e-07	1	1	28	50	39	24	27	25.5
C12orf10	323	158	-163.5	-1.20374	0.363316	-1.21148	-4.87111e-06	1	1	889	1043	966	885	720	802.5
C12orf29	246	84	61	1.08892	0.696079	1.09343	1.83442e-06	1	1	563	809	686	769	725	747
C12orf4	355	263	-17	-1.016	0.946458	-1.01379	-4.20892e-07	1	1	902	1257	1079.5	1131	994	1062.5
C12orf40	0	0	0	1	1	1	0	1	1	0	0	0	0	0	0
C12orf42	0	0	0	1	1	1	0	1	1	0	0	0	0	0	0
[truncated: 24,486 more rows]
