# Supplementary material for: B4GALNT1 induces angiogenesis, anchorage independence growth and motility, and promotes tumorigenesis in melanoma by induction of ganglioside GM2/GD2
Source: Sci Rep. 2020 Jan 27;10:1199. doi: 10.1038/s41598-019-57130-2 (PMC6985110; doi:10.1038/s41598-019-57130-2)
Supplement: Supplementary file 15 — Supplementary Table 3 . [file 41598_2019_57130_MOESM15_ESM.xlsx]

## Sheet: Control vs. GD2No 472genes
Supplementary Table 2. Result of 472 genes expression; Control vs GM2/GD2
Feature ID	Experiment - Range (original values)	Experiment - IQR (original values)	Experiment - Difference (original values)	Experiment - Fold Change (original values)	EDGE test: Control vs GD2No, tagwise dispersions - P-value	EDGE test: Control vs GD2No, tagwise dispersions - Fold change	EDGE test: Control vs GD2No, tagwise dispersions - Weighted difference	EDGE test: Control vs GD2No, tagwise dispersions - Bonferroni	EDGE test: Control vs GD2No, tagwise dispersions - FDR p-value correction	Control - SH4.Mock1 - Expression values	Control - SH4.Mock2 - Expression values	Control - Means	GD2No - SH4.GD2No4.1 - Expression values	GD2No - SH4.GD2No5.1 - Expression values	GD2No - Means
A2M	107168	99841	-68898.5	-2.92629	1.84434e-06	-3.06116	-0.00211558	0.0488456	0.000268382	139272	70060	104666	39431	32104	35767.5
AATK	684	678	-469.5	-4.1723	2.14702e-05	-4.35758	-1.4293e-05	0.568618	0.00221252	829	406	617.5	151	145	148
ABCA4	700	691	462.5	3.72861	7.42852e-05	3.71567	1.3368e-05	1	0.00618669	165	174	169.5	399	865	632
ABCB4	48	44	37.5	4.75	0.000694594	4.70251	1.075e-06	1	0.0378511	8	12	10	56	39	47.5
ABCB5	126	112	113.5	12.35	1.2261e-07	12.593	3.26935e-06	0.0032472	2.37022e-05	3	17	10	129	118	123.5
ABCC2	522	490	-399	-12.0833	1.64896e-09	-12.5549	-1.19215e-05	4.36712e-05	5.82282e-07	542	328	435	52	20	36
ADAM19	3488	2452	-2568	-2.15416	2.25734e-05	-2.17223	-7.46801e-05	0.597835	0.00230824	4391	5195	4793	2743	1707	2225
ADAM23	4547	4409	3121.5	3.26524	8.39216e-08	3.22776	8.97601e-05	0.00222258	1.7924e-05	1447	1309	1378	3143	5856	4499.5
ADAP1	696	649	-591.5	-3.37074	4.18837e-06	-3.44686	-1.75317e-05	0.110925	0.00056307	922	760	841	273	226	249.5
ADGRB1	2870	2776	-2769.5	-20.7821	4.10466e-39	-21.0923	-8.05224e-05	1.08708e-34	9.88252e-36	2856	2963	2909.5	187	93	140
ADGRD1	329	322	-162.5	-20.1176	0.000863685	-22.0732	-5.1758e-06	1	0.0444152	332	10	171	14	3	8.5
ADGRL2	5501	5494	4711.5	160.712	1.25052e-95	158.356	0.00013584	3.31187e-91	4.73124e-92	33	26	29.5	3955	5527	4741
AFAP1L2	361	287	-304.5	-2.57772	0.000875244	-2.60686	-8.89284e-06	1	0.0445716	478	517	497.5	230	156	193
AGMO	3265	2805	-2306	-2.2086	3.3152e-06	-2.20386	-6.58998e-05	0.0877998	0.000457291	3485	4943	4214	2138	1678	1908
AHNAK2	592	590	-430	-26.2941	5.20865e-14	-27.3008	-1.29566e-05	1.37946e-09	3.63016e-11	608	286	447	16	18	17
AKAP12	7561	6611	-4879.5	-1.9409	0.000516112	-2.00895	-0.000150185	1	0.0296501	12272	7859	10065.5	5661	4711	5186
ALDH1A1	685	580	539	4.70447	4.5603e-07	4.81045	1.5628e-05	0.0120775	7.64818e-05	93	198	145.5	591	778	684.5
ANKRD20A5P	172	167	-118	-3.59341	0.000980985	-3.73653	-3.58627e-06	1	0.0485038	215	112	163.5	48	43	45.5
ANO4	2460	2424	-2301	-2.50491	6.97259e-08	-2.54383	-6.78817e-05	0.00184662	1.51362e-05	3971	3689	3830	1511	1547	1529
ANXA2	726	666	-453.5	-2.85861	0.000478335	-2.79286	-1.2609e-05	1	0.0281516	455	940	697.5	214	274	244
APOD	888	771	-668.5	-6.45714	4.22867e-07	-6.70935	-1.99668e-05	0.0111992	7.28206e-05	952	630	791	181	64	122.5
APOE	8648	7498	-6096	-2.38451	5.16326e-06	-2.46272	-0.000184729	0.136744	0.00067695	12476	8522	10499	4978	3828	4403
APOL1	312	258	-190.5	-4.46364	0.000838272	-4.70903	-5.8312e-06	1	0.043531	340	151	245.5	82	28	55
APOLD1	8994	5096	5956.5	2.21413	6.62419e-05	2.2766	0.000175428	1	0.00569594	2957	6855	4906	9774	11951	10862.5
ARC	311	299	-204	-5.16327	4.75828e-05	-5.41846	-6.22803e-06	1	0.00433052	354	152	253	55	43	49
ARHGAP29	2104	1808	1578	2.29877	3.18885e-06	2.30248	4.55325e-05	0.0844534	0.000443796	1067	1363	1215	2415	3171	2793
ARHGEF10	44	42	-31	-7.2	0.000463363	-7.31419	-9.31839e-07	1	0.0274535	48	24	36	4	6	5
ARHGEF17	1469	1206	-974.5	-2.60412	8.04334e-05	-2.70282	-2.96339e-05	1	0.00665687	1945	1219	1582	739	476	607.5
ARHGEF2	3324	3159	-3109.5	-2.40797	1.06937e-07	-2.44484	-9.16804e-05	0.00283212	2.16192e-05	5450	5186	5318	2291	2126	2208.5
ARNTL2	215	207	164.5	8.83333	2.60681e-08	8.77708	4.70832e-06	0.000690387	6.70279e-06	17	25	21	232	139	185.5
ARSI	186	180	-108.5	-8.23333	0.000122836	-8.75618	-3.36309e-06	1	0.00921584	198	49	123.5	18	12	15
ASB11	1560	1234	-884	-2.75746	0.000749647	-2.90479	-2.73954e-05	1	0.039947	1900	874	1387	666	340	503
ASB4	3198	3128	2003.5	2.1199	0.000378021	2.07902	5.62824e-05	1	0.0233368	1824	1754	1789	4952	2633	3792.5
ASTN2	1500	1029	-1097.5	-2.69237	5.76204e-05	-2.76714	-3.27441e-05	1	0.0051453	1913	1579	1746	884	413	648.5
ATF7IP2	29	29	23	6.75	0.000741079	6.55237	6.62907e-07	1	0.03965	4	4	4	21	33	27
ATP10A	1579	1511	-1180.5	-3.06743	5.3674e-07	-3.16859	-3.55698e-05	0.014215	8.7747e-05	2116	1387	1751.5	605	537	571
ATP6V1C2	1183	1168	-1032.5	-5.27536	1.57746e-11	-5.39671	-3.05253e-05	4.17774e-07	8.35548e-09	1417	1131	1274	249	234	241.5
B3GNT7	443	443	-385.5	-28.5357	7.84672e-18	-29.0206	-1.13772e-05	2.07812e-13	7.69676e-15	457	342	399.5	14	14	14
B4GALNT1	35596	35592	31872	363.182	3.14321e-154	359.38	0.000918166	8.32447e-150	1.38741e-150	90	86	88	28238	35682	31960
BDNF	326	322	242	5.56604	1.10065e-06	5.48564	6.90455e-06	0.0291496	0.000172483	51	55	53	377	213	295
BEX2	228	220	198.5	13.4062	2.31798e-10	13.0183	5.70781e-06	6.13893e-06	1.00638e-07	20	12	16	189	240	214.5
BMP7	1307	813	-992	-3.53061	0.000445693	-3.62983	-2.93201e-05	1	0.0267053	1452	1316	1384	639	145	392
BOC	412	385	-246	-5.13445	0.000153828	-5.45016	-7.60007e-06	1	0.0110396	458	153	305.5	73	46	59.5
C11orf96	612	557	-355	-9.98734	5.987e-05	-10.7558	-1.09876e-05	1	0.00526777	624	165	394.5	67	12	39.5
C15orf26	63	60	-58	-17.5714	4.36941e-08	-17.1548	-1.6792e-06	0.0011572	1.03321e-05	58	65	61.5	5	2	3.5
C1orf115	3405	2928	-2865	-1.97135	3.58139e-05	-2.00822	-8.53736e-05	0.948496	0.00338693	6116	5513	5814.5	3188	2711	2949.5
C2orf91	45	42	-35.5	-15.2	5.08049e-06	-14.4784	-1.01392e-06	0.134552	0.000670333	30	46	38	4	1	2.5
C3orf52	167	138	115.5	6.63415	0.000154152	6.93249	3.36459e-06	1	0.0110396	6	35	20.5	99	173	136
C6orf48	70	67	-55.5	-38	3.31582e-08	-36.4068	-1.64765e-06	0.000878163	8.20713e-06	70	44	57	3	0	1.5
CA2	489	422	349	3.08358	0.000754278	3.00312	9.94244e-06	1	0.0399526	201	134	167.5	410	623	516.5
CADPS	1482	1437	1287	2.41196	1.36526e-06	2.39175	3.68312e-05	0.0361575	0.00020428	889	934	911.5	2026	2371	2198.5
CAMK2A	647	645	-372	-125	2.58354e-11	-130.226	-1.15784e-05	6.84224e-07	1.26708e-08	649	101	375	4	2	3
CAPG	2698	2627	-2396.5	-8.76823	1.70679e-25	-8.9719	-7.0597e-05	4.52026e-21	3.47712e-22	2971	2439	2705	344	273	308.5
CARD10	284	266	-253	-15.8824	1.82547e-10	-16.191	-7.42996e-06	4.83458e-06	8.05763e-08	292	248	270	26	8	17
CARD16	46	42	-33.5	-17.75	1.48296e-05	-16.4559	-9.48848e-07	0.392748	0.00163365	25	46	35.5	0	4	2
CCDC64	2110	1184	1414	2.34156	0.000120373	2.40796	4.14193e-05	1	0.00908248	591	1517	1054	2701	2235	2468
CD52	894	879	-704.5	-20.8451	1.2314e-16	-21.5789	-2.10139e-05	3.26125e-12	1.08708e-13	922	558	740	43	28	35.5
CD70	410	381	-393.5	-28.1379	5.97926e-07	-28.6494	-1.14575e-05	0.0158355	9.71501e-05	406	410	408	29	0	14.5
CD80	61	51	52	4.71429	0.000230064	4.73709	1.49823e-06	1	0.0155038	9	19	14	70	62	66
CDC42EP3	3288	3150	-2367.5	-3.71502	2.52157e-09	-3.85907	-7.15854e-05	6.67812e-05	8.45331e-07	4091	2388	3239.5	941	803	872
CDCA7L	1093	1050	941.5	4.88247	7.50397e-11	4.87142	2.71062e-05	1.98735e-06	3.42647e-08	221	264	242.5	1054	1314	1184
CDH15	222	214	-184.5	-4.12712	2.84026e-05	-4.21817	-5.47559e-06	0.752214	0.00276549	277	210	243.5	55	63	59
CDK14	321	315	160.5	33.1	0.000405296	30.1954	4.52658e-06	1	0.0247895	8	2	5	323	8	165.5
CDK7	101	99	-55	-19.3333	0.000188035	-20.2179	-1.72103e-06	1	0.0129357	103	13	58	4	2	3
CEACAM1	8399	6959	-6555	-4.00826	2.80781e-10	-4.13121	-0.000195017	7.43621e-06	1.19939e-07	9858	7610	8734	2899	1459	2179
CELF2	3712	2424	-2756	-2.15121	4.55568e-05	-2.17549	-8.05234e-05	1	0.00420392	4838	5462	5150	3038	1750	2394
CEMIP	2270	1564	1838	2.78968	1.58874e-07	2.84526	5.33935e-05	0.00420763	3.02707e-05	674	1380	1027	2944	2786	2865
CENPH	752	624	-593.5	-2.00253	0.000967097	-2.01542	-1.72532e-05	1	0.0481189	1091	1280	1185.5	656	528	592
CEP170P1	76	74	-44	-15.6667	8.77044e-05	-14.3406	-1.20148e-06	1	0.00714553	16	78	47	2	4	3
CHN2	1133	1123	-856	-6.74497	4.72751e-10	-6.99255	-2.57048e-05	1.25203e-05	1.86871e-07	1277	733	1005	144	154	149
CHPT1	4670	4482	3117	2.12042	9.36962e-05	2.11057	8.9631e-05	1	0.0074295	2688	2876	2782	4440	7358	5899
CHRNA1	4848	3330	4079	2.81774	2.22857e-08	2.87485	0.000118554	0.000590214	5.96176e-06	1485	3003	2244	6313	6333	6323
CHRNA6	826	762	652.5	5.98092	1.35713e-09	6.05426	1.88668e-05	3.59422e-05	4.86356e-07	99	163	131	642	925	783.5
CHST3	816	712	-637.5	-3.29317	3.68064e-06	-3.29974	-1.83301e-05	0.097478	0.000499887	789	1042	915.5	330	226	278
CHST7	131	126	-119	-22.6364	2.23025e-11	-22.3385	-3.43923e-06	5.90658e-07	1.11445e-08	115	134	124.5	8	3	5.5
CITED1	1560	977	-1188	-2.36945	0.000110201	-2.42138	-3.52461e-05	1	0.00849197	2136	1975	2055.5	1159	576	867.5
CLDN1	563	535	371	10.0488	3.49852e-07	9.71297	1.07089e-05	0.00926548	6.21844e-05	55	27	41	234	590	412
CLDN11	25	24	-24	-7.85714	0.000240771	-7.6849	-6.97179e-07	1	0.0160367	27	28	27.5	3	4	3.5
CLEC7A	185	154	137	8.02564	6.49887e-05	8.43567	3.98328e-06	1	0.00564315	4	35	19.5	124	189	156.5
CLIP2	3504	3141	-2509	-2.64471	1.15633e-06	-2.73387	-7.58885e-05	0.0306243	0.000180143	4848	3221	4034.5	1707	1344	1525.5
CNIH3	576	533	-513	-4.19626	3.7386e-07	-4.27871	-1.51068e-05	0.00990131	6.60087e-05	715	632	673.5	182	139	160.5
CNN3	3722	2478	3007.5	2.50979	4.28939e-07	2.5532	8.74097e-05	0.01136	7.28206e-05	1370	2614	1992	5092	4907	4999.5
COL1A2	12546	11387	-11577	-9.4227	0	-9.58215	-0.000336643	0	0	12562	13341	12951.5	1954	795	1374.5
COL4A4	65	63	-37	-38	9.26001e-05	-36.2864	-1.14681e-06	1	0.00736463	65	11	38	0	2	1
COL9A3	32233	20212	24216.5	1.99823	2.65535e-05	2.0199	0.000703165	0.703242	0.00261428	18249	30270	24259.5	50482	46470	48476
CORO2B	626	522	-497	-2.38827	0.00061649	-2.44333	-1.48231e-05	1	0.0340148	932	778	855	410	306	358
CORO6	73	67	-43	-15.3333	0.000490057	-15.8712	-1.32361e-06	1	0.0286505	73	19	46	6	0	3
CPM	408	407	-287	-575	3.35447e-18	-484.607	-8.67847e-06	8.88397e-14	3.41691e-15	408	167	287.5	1	0	0.5
CPVL	2028	2026	-1471.5	-1472.5	1.23346e-40	-1370.3	-4.43518e-05	3.2667e-36	3.2667e-37	2028	917	1472.5	0	2	1
CRB1	8900	8683	-6827.5	-4.43868	2.01617e-13	-4.5926	-0.000204884	5.33961e-09	1.36913e-10	10777	6849	8813	2094	1877	1985.5
CRLF1	5912	4762	-4959	-6.35529	4.65209e-08	-6.544	-0.000145992	0.00123206	1.0736e-05	6263	5507	5885	1501	351	926
CRYBG3	475	460	269.5	7.1954	3.5936e-05	7.12212	7.65226e-06	0.951728	0.00338693	36	51	43.5	511	115	313
CSAG1	101	101	-85	#DIV/0!	1.07955e-14	-676.619	-2.43143e-06	2.85909e-10	8.40908e-12	69	101	85	0	0	0
CSF1	857	798	-557	-2.75987	0.000555727	-2.87881	-1.70745e-05	1	0.0312593	1144	603	873.5	346	287	316.5
CSMD1	27	27	23.5	#DIV/0!	4.67981e-07	188.313	6.74105e-07	0.012394	7.74625e-05	0	0	0	27	20	23.5
CTGF	5742	3084	-3583.5	-2.06052	0.000858998	-2.07683	-0.00010388	1	0.0442601	6133	7792	6962.5	4708	2050	3379
CTNNA2	234	234	198.5	8.94	2.03641e-09	8.79144	5.68222e-06	5.39322e-05	6.91438e-07	25	25	25	259	188	223.5
CTTNBP2	120	106	101.5	7.34375	1.32048e-06	7.41855	2.92094e-06	0.0349717	0.000202148	9	23	16	129	106	117.5
CYP4F35P	47	43	-36	-5.5	0.000588868	-5.60009	-1.07171e-06	1	0.0328328	53	35	44	10	6	8
DCAF4	318	310	247	3.6	7.28677e-05	3.53143	7.02664e-06	1	0.00612603	99	91	95	409	275	342
DCBLD2	10233	6731	7657.5	2.32322	1.60317e-06	2.35994	0.000222492	0.0424585	0.000237198	4036	7538	5787	14269	12620	13444.5
DCSTAMP	1025	933	-895	-12.9333	3.97282e-10	-13.3113	-2.63253e-05	1.05216e-05	1.61871e-07	1054	886	970	121	29	75
DCT	1720	1600	912	5.38462	8.06873e-05	5.5278	2.66894e-05	1	0.00665708	148	268	208	372	1868	1120
DDIT4	2080	2050	-1282.5	-3.86272	7.80347e-06	-4.0789	-3.96425e-05	0.206667	0.000948014	2513	948	1730.5	463	433	448
DDO	199	183	-139.5	-4.67105	9.52924e-05	-4.85529	-4.21218e-06	1	0.0075335	229	126	177.5	46	30	38
DDX24	210	206	105.5	53.75	0.000302582	53.8286	3.0875e-06	1	0.0194977	0	4	2	5	210	107.5
DEF6	128	124	-98	-50	4.17367e-10	-48.659	-2.92489e-06	1.10536e-05	1.67478e-07	128	72	100	0	4	2
DENND3	1481	1345	-860	-3.05251	0.000361675	-3.20641	-2.66609e-05	1	0.0224849	1832	726	1279	351	487	419
DIO2	117	106	108.5	15.4667	1.72299e-08	15.683	3.12692e-06	0.000456316	4.85442e-06	2	13	7.5	113	119	116
DNAJA4	1057	890	-674.5	-3.38761	0.000111811	-3.54696	-2.05891e-05	1	0.00858322	1256	658	957	366	199	282.5
DNASE2B	334	302	249.5	9.91071	8.82845e-08	10.2526	7.23384e-06	0.00233813	1.8705e-05	12	44	28	209	346	277.5
DOC2A	225	192	-148.5	-6.21053	0.000175333	-6.51635	-4.49975e-06	1	0.0121877	237	117	177	45	12	28.5
DOCK8	151	130	88.5	4.61224	0.00102143	4.66353	2.53487e-06	1	0.0496683	14	35	24.5	165	61	113
DPY19L2P1	330	308	237	10.1154	2.42126e-08	10.3429	6.87008e-06	0.000641247	6.34898e-06	15	37	26	181	345	263
DTX3	59	57	-52.5	-53.5	2.98429e-09	-48.7529	-1.54061e-06	7.90358e-05	9.87948e-07	59	48	53.5	2	0	1
DUSP5	6124	6018	-3994	-6.53186	6.36149e-11	-6.89649	-0.000122255	1.68478e-06	2.95575e-08	6793	2639	4716	775	669	722
DUSP9	109	108	-87	-7.96	2.18394e-06	-8.13361	-2.59008e-06	0.0578394	0.000310965	121	78	99.5	12	13	12.5
DYNC1I1	824	804	607	6.41964	5.1631e-09	6.42212	1.7543e-05	0.00013674	1.64758e-06	102	122	112	512	926	719
EDIL3	47	39	-39	-5.875	0.00045825	-5.93835	-1.14757e-06	1	0.0272726	51	43	47	12	4	8
EDN3	33	33	-30.5	#DIV/0!	2.96621e-08	-248.929	-8.92251e-07	0.000785572	7.55357e-06	33	28	30.5	0	0	0
EFHD1	2942	2499	-2202	-2.18995	1.95508e-05	-2.24832	-6.62752e-05	0.517784	0.0020547	4571	3534	4052.5	2072	1629	1850.5
EFNA1	243	243	-167.5	-6.58333	8.6261e-06	-6.87313	-5.08624e-06	0.228454	0.00103843	273	122	197.5	30	30	30
EFR3B	2855	2536	-1982.5	-2.98747	4.62758e-07	-3.10096	-6.00884e-05	0.0122557	7.70798e-05	3693	2267	2980	1157	838	997.5
EGF	95	90	-82.5	-3.61905	0.000447338	-3.68329	-2.43679e-06	1	0.0267433	124	104	114	34	29	31.5
EGR3	3790	3352	-2388	-5.16754	1.53463e-07	-5.46491	-7.30748e-05	0.00406431	2.94515e-05	4144	1778	2961	792	354	573
EHD2	26	24	-21	-22	5.36516e-05	-20.0997	-6.19566e-07	1	0.00484952	26	18	22	0	2	1
EIF4E3	528	494	-366.5	-5.11798	5.47314e-06	-5.34448	-1.10969e-05	0.144951	0.000714043	600	311	455.5	106	72	89
ELFN1-AS1	43	37	-37.5	-13.5	3.31192e-05	-12.993	-1.08458e-06	0.87713	0.00317801	38	43	40.5	0	6	3
EMILIN2	151	149	-138.5	-139.5	5.57053e-17	-124.892	-3.99928e-06	1.4753e-12	5.08724e-14	128	151	139.5	2	0	1
EMX2	37	37	-30	#DIV/0!	4.10773e-08	-238.761	-8.55658e-07	0.00108789	9.98066e-06	23	37	30	0	0	0
EN2	1046	754	-894.5	-2.10569	0.000139937	-2.13729	-2.63724e-05	1	0.0103234	1698	1709	1703.5	955	663	809
ENC1	396	241	314.5	3.02251	0.00100176	3.12545	9.19256e-06	1	0.0490402	78	233	155.5	466	474	470
EPAS1	3149	3044	-1974.5	-5.17001	4.18704e-08	-5.47016	-6.0749e-05	0.00110889	1.00809e-05	3570	1326	2448	526	421	473.5
EPDR1	5848	3162	4448	2.29227	1.8615e-05	2.35122	0.000130375	0.492999	0.00196414	2099	4785	3442	7833	7947	7890
EPHA3	4409	3015	2886.5	2.58078	6.62312e-06	2.65242	8.46666e-05	0.175407	0.000829528	1129	2523	1826	3887	5538	4712.5
ERAP1	2739	1746	-2064.5	-2.01325	0.000135475	-2.03834	-6.05649e-05	1	0.0100221	3924	4280	4102	2534	1541	2037.5
ERO1B	296	291	-182.5	-4.11966	0.00064793	-4.33782	-5.62929e-06	1	0.0355275	352	130	241	56	61	58.5
EYA2	119	103	-100.5	-10.1364	9.52151e-06	-10.3316	-2.95823e-06	0.252168	0.0011308	122	101	111.5	19	3	11
FADS3	1148	1071	-835.5	-2.17759	0.000279195	-2.24283	-2.5331e-05	1	0.0182123	1819	1271	1545	748	671	709.5
FAM127C	535	515	484.5	13.1125	7.46001e-13	12.6844	1.38746e-05	1.97571e-08	4.59467e-10	50	30	40	565	484	524.5
FAM167B	528	440	-451.5	-3.21324	5.7397e-05	-3.25434	-1.3277e-05	1	0.0051453	688	623	655.5	160	248	204
FAM46A	2389	2222	1519	4.49597	3.27715e-08	4.55348	4.41426e-05	0.000867921	8.18793e-06	351	518	434.5	1167	2740	1953.5
FAM65B	315	309	-167.5	-9.375	0.000262018	-10.1404	-5.27609e-06	1	0.0171765	332	43	187.5	23	17	20
FAM83H	52	52	-51	#DIV/0!	3.0103e-11	-412.334	-1.48032e-06	7.97248e-07	1.44954e-08	50	52	51	0	0	0
FBLN1	759	661	-517	-4.4698	1.65327e-05	-4.67046	-1.56487e-05	0.437851	0.00177268	859	473	666	198	100	149
FCGR2A	2533	2398	-1953	-4.22012	2.03708e-11	-4.36028	-5.84901e-05	5.39501e-07	1.0375e-08	3072	2047	2559.5	674	539	606.5
FCGR2B	166	164	-94	-6.22222	0.000807565	-6.63099	-2.93167e-06	1	0.0423516	183	41	112	19	17	18
FCGR2C	134	131	-82.5	-6.68966	0.000217005	-7.04466	-2.53784e-06	1	0.0147742	147	47	97	16	13	14.5
FCRLA	12476	11755	-6836	-3.88743	4.06225e-05	-4.161	-0.000214577	1	0.00380158	14483	3924	9203.5	2728	2007	2367.5
FGF1	319	283	-245	-6.69767	1.86115e-06	-6.92821	-7.30295e-06	0.0492907	0.000269348	344	232	288	61	25	43
FGF2	2442	2146	-1364.5	-2.55765	0.000521082	-2.69849	-4.26539e-05	1	0.0298709	3170	1311	2240.5	1024	728	876
FN1	4020	2881	-2745.5	-2.08927	0.000150796	-2.15034	-8.30267e-05	1	0.0109717	5971	4561	5266	3090	1951	2520.5
FREM1	1229	1146	739	2.80464	0.000349589	2.816	2.14419e-05	1	0.0218878	368	451	409.5	700	1597	1148.5
FREM2	226	189	-193.5	-7.78947	9.16679e-06	-7.88365	-5.61049e-06	0.242773	0.00109357	208	236	222	47	10	28.5
FRMD4A	1071	900	-713	-2.51864	0.000153786	-2.48629	-2.01292e-05	1	0.0110396	910	1455	1182.5	384	555	469.5
FRY	747	712	-418.5	-3.74426	0.000942853	-3.98985	-1.3093e-05	1	0.0472927	882	260	571	170	135	152.5
FSCN1	1971	1293	-1414	-3.49383	0.000121436	-3.53656	-4.09233e-05	1	0.00913669	1763	2199	1981	906	228	567
FSD2	255	247	-131	-12.9091	0.000416725	-14.0265	-4.14436e-06	1	0.0253132	262	22	142	15	7	11
FZD1	1650	1076	1198	2.10313	5.92571e-05	2.13261	3.4919e-05	1	0.00526633	799	1373	1086	2119	2449	2284
FZD7	6554	5384	-4258.5	-2.50265	1.34847e-05	-2.60088	-0.00012996	0.35713	0.0015197	8803	5382	7092.5	3419	2249	2834
GABRA3	1678	1496	-1176.5	-2.85861	3.22898e-07	-2.83872	-3.3385e-05	0.00855162	5.81743e-05	1399	2220	1809.5	724	542	633
GABRG3	355	343	288	4.06383	5.70664e-06	4.02492	8.23343e-06	0.151135	0.000733664	88	100	94	443	321	382
GABRQ	1774	1769	-1109	-444.6	8.29752e-25	-402.747	-3.04544e-05	2.19752e-20	1.56965e-21	449	1774	1111.5	0	5	2.5
GADD45B	609	543	-423	-3.2381	0.000166902	-3.36266	-1.28081e-05	1	0.0116937	765	459	612	222	156	189
GAREML	447	446	377	3.47213	2.49809e-05	3.43704	1.08207e-05	0.661595	0.00249658	153	152	152.5	460	599	529.5
GAS6-AS1	125	114	-112.5	-6.76923	1.36083e-06	-6.75682	-3.25896e-06	0.0360402	0.00020428	125	139	132	14	25	19.5
GFPT2	956	760	-659.5	-3.27414	9.236e-05	-3.39814	-1.98861e-05	1	0.00736463	1148	751	949.5	388	192	290
GIPC3	806	804	-573.5	-574.5	1.11643e-23	-535.495	-1.73229e-05	2.95675e-19	1.84797e-20	806	343	574.5	0	2	1
GLI2	511	420	-415.5	-4.44813	6.40192e-06	-4.48749	-1.20189e-05	0.169548	0.000807373	486	586	536	166	75	120.5
GNS	67115	54721	50095.5	2.01973	1.54671e-05	2.02321	0.00144543	0.409632	0.00169269	42929	55323	49126	88399	110044	99221.5
GPC1	980	692	-760	-4.30435	0.000160898	-4.43505	-2.24797e-05	1	0.0113632	1066	914	990	374	86	230
GPR161	1193	1139	893	2.40409	4.34437e-05	2.39197	2.56625e-05	1	0.00404967	609	663	636	1256	1802	1529
GPRC5A	368	364	-359	-90.75	9.83615e-24	-89.0514	-1.04658e-05	2.60501e-19	1.73667e-20	370	356	363	2	6	4
GPRIN3	1765	1505	1610	2.60518	1.34669e-06	2.54373	4.5599e-05	0.0356657	0.00020428	1133	873	1003	2588	2638	2613
GRAP2	1925	1151	-1450.5	-2.08166	0.00025628	-2.1241	-4.31215e-05	1	0.0168839	2879	2704	2791.5	1728	954	1341
GRIK2	556	434	382	2.58506	0.000828751	2.62175	1.11164e-05	1	0.0431412	180	302	241	510	736	623
GRIK4	214	193	199.5	2.891	0.000379319	2.87992	5.72476e-06	1	0.023348	95	116	105.5	309	301	305
HAPLN1	27422	26673	-22898	-22.7558	0	-23.5605	-0.000678465	0	0	28100	19801	23950.5	1427	678	1052.5
HAPLN3	318	228	-229.5	-3.73214	0.000912556	-3.75785	-6.61113e-06	1	0.0458598	270	357	313.5	129	39	84
HAS2	407	343	229.5	4.01974	0.000889429	4.15477	6.72713e-06	1	0.0450394	44	108	76	160	451	305.5
HAVCR2	268	247	-168	-10.0811	1.4866e-05	-10.6813	-5.14155e-06	0.393711	0.00163365	276	97	186.5	29	8	18.5
HCN2	336	311	275	3.73632	1.35923e-05	3.72192	7.87975e-06	0.359979	0.00152533	88	113	100.5	424	327	375.5
HEY2	770	641	-528.5	-3.33333	0.000116592	-3.46382	-1.59744e-05	1	0.0088986	932	578	755	291	162	226.5
HIP1R	3425	2202	2133.5	2.03896	0.000180347	2.07808	6.2629e-05	1	0.0124708	1442	2665	2053.5	3507	4867	4187
HLA-DRB1	30	30	28.5	#DIV/0!	4.57563e-08	228.482	8.18665e-07	0.00121181	1.0724e-05	0	0	0	30	27	28.5
HMGB3	1039	568	747.5	1.9855	0.00102585	2.02076	2.18864e-05	1	0.0496683	523	994	758.5	1450	1562	1506
HMHA1	1073	1040	-917.5	-6.34985	6.5237e-12	-6.51081	-2.71472e-05	1.72774e-07	3.67604e-09	1228	950	1089	188	155	171.5
HMOX2	223	222	113.5	33.4286	0.000146544	32.2734	3.31617e-06	1	0.0106917	4	3	3.5	8	226	117
HSPA7	118	113	-70	-6.18519	0.000669041	-6.50114	-2.16002e-06	1	0.0366092	129	38	83.5	11	16	13.5
HTATIP2	891	663	713.5	2.53441	0.000626131	2.44617	2.00132e-05	1	0.0344034	579	351	465	1242	1115	1178.5
HTN1	3745	3718	3182.5	60.486	4.88324e-74	60.9386	9.1783e-05	1.29328e-69	1.6166e-70	40	67	53.5	2687	3785	3236
HTN3	426	422	216	109	2.05166e-05	98.4503	6.31199e-06	0.543363	0.00213922	4	0	2	10	426	218
IDO1	249	206	191	3.37267	0.00096841	3.26376	5.42885e-06	1	0.0481189	102	59	80.5	235	308	271.5
IGDCC3	310	302	165	14.75	4.35794e-05	15.0329	4.81974e-06	1	0.00404967	8	16	12	36	318	177
IGFBP2	3595	2691	-2757.5	-4.18418	9.06353e-07	-4.31766	-8.18519e-05	0.0240038	0.000143736	4009	3238	3623.5	1318	414	866
IGFBP5	160	156	103.5	26.875	4.93792e-08	26.6868	3.00388e-06	0.00130776	1.10827e-05	2	6	4	53	162	107.5
IGFBP6	243	224	-228	-4.18881	7.64491e-06	-4.2322	-6.66889e-06	0.202468	0.000937351	305	294	299.5	62	81	71.5
IL13RA2	36	36	24	#DIV/0!	4.60856e-06	191.243	6.8465e-07	0.122053	0.000616429	0	0	0	36	12	24
IL24	127	123	-70	-15	0.000163845	-15.7628	-2.18467e-06	1	0.0115406	130	20	75	3	7	5
IL2RB	588	555	-312	-12.3455	8.81726e-05	-13.4714	-9.80941e-06	1	0.00714553	599	80	339.5	44	11	27.5
IL7R	119	117	59.5	60.5	0.000735031	54.6231	1.68224e-06	1	0.0394595	0	2	1	119	2	60.5
IRS1	4129	4110	-2956	-2.3927	1.20757e-05	-2.47481	-8.99906e-05	0.319812	0.00138344	6242	3915	5078.5	2132	2113	2122.5
IRX6	151	142	128	16.0588	5.42474e-10	16.0934	3.6753e-06	1.43669e-05	2.08216e-07	4	13	8.5	155	118	136.5
ISYNA1	695	651	-550.5	-2.45251	0.00033987	-2.51007	-1.64751e-05	1	0.0214313	1052	807	929.5	357	401	379
ITGA1	2734	2459	2178.5	4.83201	8.47763e-16	4.86789	6.25842e-05	2.24521e-11	7.0163e-13	431	706	568.5	3165	2329	2747
ITGA5	4347	4104	-3876	-2.40715	9.17027e-08	-2.45079	-0.000114802	0.00242866	1.9275e-05	6980	6281	6630.5	2876	2633	2754.5
ITGAX	2216	1926	-1331.5	-6.61814	1.1005e-05	-7.07111	-4.09468e-05	0.291456	0.00129154	2308	829	1568.5	382	92	237
ITIH5	10250	8275	6438	2.54001	0.000110302	2.46579	0.00018233	1	0.00849197	5168	3193	4180.5	7794	13443	10618.5
ITIH6	1110	948	-856.5	-5.2401	1.97446e-07	-5.4199	-2.5509e-05	0.00522917	3.68251e-05	1231	886	1058.5	283	121	202
ITPR2	669	641	458.5	6.59146	1.06035e-07	6.64677	1.32882e-05	0.00280822	2.16017e-05	68	96	82	344	737	540.5
JAG1	496	452	471.5	3.2346	8.46405e-06	3.22574	1.35418e-05	0.224162	0.00102357	189	233	211	680	685	682.5
JAG2	353	313	-217	-5.42857	0.000154231	-5.74357	-6.65551e-06	1	0.0110396	382	150	266	69	29	49
JAK3	70	70	-54.5	-11.9	2.37036e-06	-12.034	-1.62552e-06	0.0627767	0.000335704	75	44	59.5	5	5	5
JAM2	27	22	-22.5	-7.42857	0.000874683	-7.27756	-6.50876e-07	1	0.0445716	24	28	26	6	1	3.5
KALRN	1384	1200	1090	2.58661	1.65154e-05	2.5294	3.09536e-05	0.437395	0.00177268	779	595	687	1575	1979	1777
KCNK5	452	362	-363.5	-2.78186	0.000442461	-2.84528	-1.07885e-05	1	0.0265717	611	524	567.5	249	159	204
KCNN4	44	42	-29	-10.6667	0.00028674	-10.8068	-8.78799e-07	1	0.0185673	46	18	32	4	2	3
KIAA1549L	679	625	626	2.37281	0.000119635	2.35807	1.79244e-05	1	0.00905263	429	483	456	1056	1108	1082
KIAA1644	511	507	-304.5	-77.125	1.05099e-10	-80.8088	-9.42225e-06	2.78345e-06	4.71772e-08	513	104	308.5	6	2	4
KIAA1804	84	75	-51	-8.84615	0.000613188	-9.26624	-1.56184e-06	1	0.0339742	86	29	57.5	11	2	6.5
KIF1A	200	178	-137	-6.48	3.79767e-05	-6.76598	-4.13834e-06	1	0.00356657	214	110	162	36	14	25
KLHDC8A	31	28	-21	-15	0.000428709	-14.586	-6.31459e-07	1	0.0259815	31	14	22.5	3	0	1.5
KLHL3	89	81	-60.5	-7.05	0.000143662	-7.3088	-1.82772e-06	1	0.0105103	95	46	70.5	14	6	10
KLHL30	281	267	-203	-14.5333	1.96051e-08	-15.1256	-6.10579e-06	0.000519221	5.32832e-06	289	147	218	22	8	15
L1CAM	1487	1432	-929	-19.0388	4.34214e-09	-20.0408	-2.85027e-05	0.000114997	1.41972e-06	1511	450	980.5	24	79	51.5
LACC1	246	218	211	3.67089	0.00014088	3.5768	6.01632e-06	1	0.010345	93	65	79	269	311	290
LAD1	2709	2236	-1720	-3.27063	4.26465e-07	-3.23319	-4.83768e-05	0.0112945	7.28206e-05	1725	3230	2477.5	994	521	757.5
LAT2	109	92	-88	-4.74468	0.000203424	-4.80516	-2.59701e-06	1	0.0138853	124	99	111.5	15	32	23.5
LBH	923	900	783	13.3307	2.41088e-17	13.389	2.25816e-05	6.38496e-13	2.28034e-14	52	75	63.5	718	975	846.5
LCP1	3524	3455	-2618	-5.89804	2.26485e-14	-6.13226	-7.87941e-05	5.99824e-10	1.71378e-11	4024	2281	3152.5	569	500	534.5
LDB2	65	65	-44	#DIV/0!	4.87168e-08	-371.463	-1.33323e-06	0.00129021	1.10275e-05	65	23	44	0	0	0
LGMN	18458	15979	-11767	-2.27135	5.9773e-05	-2.36166	-0.00036146	1	0.00526777	26474	15571	21022.5	10495	8016	9255.5
LIMA1	2135	1517	1533.5	2.11043	2.877e-05	2.13301	4.45876e-05	0.761945	0.00279101	1072	1690	1381	2622	3207	2914.5
LINC00847	1141	971	-871	-1.95925	0.000511299	-2.00569	-2.62133e-05	1	0.0296307	1964	1594	1779	993	823	908
LINC00881	41	38	-29	-12.6	0.000118727	-12.5698	-8.69744e-07	1	0.00900962	42	21	31.5	4	1	2.5
LINC00925	67	65	39.5	7.58333	0.000956457	7.24817	1.11995e-06	1	0.047794	7	5	6	72	19	45.5
LINC00960	48	46	37	8.4	6.20497e-05	8.06337	1.05692e-06	1	0.00542351	6	4	5	52	32	42
LINC00964	153	133	-98	-4.5	0.000736029	-4.71047	-2.98426e-06	1	0.0394595	171	81	126	38	18	28
LINC01010	674	661	526.5	10.4865	1.01297e-11	10.2142	1.5033e-05	2.68275e-07	5.58906e-09	62	49	55.5	723	441	582
LINC01234	48	42	-39.5	-8.9	6.54376e-05	-8.94353	-1.16441e-06	1	0.00565448	50	39	44.5	8	2	5
LINC01447	282	246	-251.5	-5.83654	1.04171e-06	-5.84267	-7.29455e-06	0.0275887	0.000164218	291	316	303.5	34	70	52
LOC100507006	32	30	-20	-21	0.000497361	-19.7296	-6.08286e-07	1	0.0290134	32	10	21	0	2	1
LOC101927482	387	369	305.5	2.56667	0.000982433	2.53987	8.70384e-06	1	0.0485038	186	204	195	573	428	500.5
LOC101929450	154	148	-83	-14.8333	0.000220922	-15.672	-2.5991e-06	1	0.0150023	157	21	89	3	9	6
LOC79160	39	37	-29.5	-10.8333	4.71502e-05	-10.3551	-8.38727e-07	1	0.00430595	24	41	32.5	4	2	3
LPL	44	40	35.5	9.875	2.7745e-05	9.69333	1.01904e-06	0.734798	0.00271143	2	6	4	46	33	39.5
LRRN4CL	1075	1055	-968.5	-2.19568	3.01607e-05	-2.23411	-2.87363e-05	0.798777	0.00291524	1875	1682	1778.5	820	800	810
LRRTM4	1421	1360	-1342	-9.25846	4.21079e-19	-9.42216	-3.92574e-05	1.11519e-14	4.84863e-16	1553	1456	1504.5	193	132	162.5
M1AP	1159	1054	-666.5	-6.44082	2.71718e-05	-6.90801	-2.06755e-05	0.719617	0.00266525	1229	349	789	175	70	122.5
MAF	332	326	170	57.6667	9.12452e-05	50.9903	4.80043e-06	1	0.00731844	6	0	3	332	14	173
MAFB	630	533	483.5	2.8419	8.22411e-05	2.86165	1.39865e-05	1	0.0067642	214	311	262.5	648	844	746
MAGEA12	180	180	-144.5	#DIV/0!	8.91648e-19	-1143.23	-4.11067e-06	2.36144e-14	9.83933e-16	109	180	144.5	0	0	0
MAGEA3	57	55	-40.5	-14.5	1.47171e-05	-14.5198	-1.21719e-06	0.389769	0.00163133	59	28	43.5	2	4	3
MAPK4	80	74	76.5	6.1	6.35668e-06	6.07557	2.20031e-06	0.16835	0.000805504	12	18	15	92	91	91.5
MARCKS	660	648	631.5	4.25515	6.38311e-08	4.19065	1.80632e-05	0.0016905	1.40875e-05	200	188	194	848	803	825.5
MC1R	1149	1100	-1030	-2.08937	3.34091e-05	-2.10437	-3.00361e-05	0.884807	0.00319425	1881	2070	1975.5	921	970	945.5
MEIS1-AS3	25	22	-19	-13.6667	0.000407781	-13.11	-5.63145e-07	1	0.024884	25	16	20.5	3	0	1.5
MFGE8	5488	4682	-3981	-2.29421	7.00534e-06	-2.36233	-0.000120199	0.185529	0.000862928	8161	5953	7057	3479	2673	3076
MID1	305	279	195	9.86364	3.39545e-05	9.20325	5.52042e-06	0.899251	0.00323472	35	9	22	314	120	217
MIR181A1HG	124	118	89.5	30.8333	8.08898e-09	30.3005	2.56017e-06	0.000214229	2.49103e-06	0	6	3	124	61	92.5
MMP1	73520	70885	52784	19.5565	1.11307e-22	20.3286	0.00153006	2.94785e-18	1.73403e-19	1527	4162	2844.5	36210	75047	55628.5
MMP2	75	72	-59	-6.13043	2.4321e-05	-6.0459	-1.68391e-06	0.644117	0.00244912	56	85	70.5	13	10	11.5
MMP8	1401	1041	1012	4.47766	1.21189e-05	4.70313	2.95816e-05	0.320957	0.00138344	111	471	291	1094	1512	1303
MOK	2477	2323	-1891.5	-2.21328	1.81228e-06	-2.21119	-5.42425e-05	0.0479965	0.000266647	2942	3959	3450.5	1636	1482	1559
MPZ	496	464	-341.5	-4.79444	3.55184e-06	-4.68987	-9.58728e-06	0.0940668	0.000484881	293	570	431.5	74	106	90
MRC2	2245	2131	-1363	-12.3583	1.2988e-08	-13.264	-4.20122e-05	0.000343973	3.82193e-06	2308	658	1483	177	63	120
MRPS6	8658	7247	-5174	-2.06779	6.94099e-05	-2.04354	-0.000144997	1	0.00589183	7241	12798	10019.5	5551	4140	4845.5
MS4A7	217	211	149.5	3.62281	0.000462544	3.61199	4.31858e-06	1	0.0274535	54	60	57	142	271	206.5
MS4A8	327	289	298.5	6.74038	1.71451e-08	6.85461	8.61352e-06	0.00045407	4.85442e-06	33	71	52	341	360	350.5
MSI1	499	480	-459.5	-2.25034	0.000874669	-2.28604	-1.35858e-05	1	0.0445716	857	797	827	377	358	367.5
MT2A	9107	6261	-5939.5	-2.42708	1.7568e-05	-2.43149	-0.000170249	0.465272	0.00186856	8357	11846	10101.5	5585	2739	4162
MTMR9LP	117	106	-75	-5.28571	0.000591565	-5.48345	-2.28136e-06	1	0.0329139	129	56	92.5	12	23	17.5
MTSS1	4163	3550	-2594.5	-2.28472	0.000118047	-2.37907	-7.98569e-05	1	0.00898377	5876	3352	4614	2326	1713	2019.5
MUC13	847	773	587	2.84013	8.82264e-05	2.82348	1.67512e-05	1	0.00714553	282	356	319	1129	683	906
MUC19	48	43	32	13.8	0.000482007	12.6921	9.22752e-07	1	0.0283048	5	0	2.5	21	48	34.5
MUC7	1528	1525	891.5	55.0303	4.78993e-13	55.1085	2.59518e-05	1.26857e-08	3.09406e-10	15	18	16.5	273	1543	908
MYBPC1	33	33	22.5	#DIV/0!	6.32253e-06	182.012	6.51428e-07	0.167446	0.000805028	0	0	0	12	33	22.5
MYOC	97	93	-78.5	-16.7	4.85952e-08	-16.7467	-2.3269e-06	0.001287	1.10275e-05	100	67	83.5	3	7	5
MYOM1	559	548	-326	-44.4667	3.52303e-08	-46.7218	-1.01115e-05	0.000933041	8.63926e-06	561	106	333.5	2	13	7.5
MYOM2	165	164	-96.5	-39.6	6.38829e-07	-40.6989	-2.99116e-06	0.0169187	0.000103163	167	31	99	3	2	2.5
MYOZ2	2343	2162	-1358.5	-12.9692	1.14128e-05	-14.0652	-4.2091e-05	0.302256	0.00131416	2366	578	1472	204	23	113.5
MYPN	785	549	656	5.20513	0.00015243	5.52337	1.91252e-05	1	0.0110396	38	274	156	801	823	812
NDRG1	1939	1622	-1391	-4.11534	1.77664e-07	-4.27461	-4.17878e-05	0.00470526	3.3609e-05	2227	1448	1837.5	605	288	446.5
NETO2	1175	817	836	3.08479	3.48045e-05	3.17032	2.4292e-05	0.921764	0.00330381	222	580	401	1397	1077	1237
NFATC2	5696	5413	-4441	-2.11934	1.72371e-05	-2.17373	-0.000133797	0.456507	0.00184075	9522	7295	8408.5	4109	3826	3967.5
NLGN1	234	227	171	19	3.03253e-10	19.0911	4.94854e-06	8.03137e-06	1.27482e-07	6	13	9.5	121	240	180.5
NMRAL1	27	25	-23.5	-24.5	1.47216e-05	-22.3639	-6.88988e-07	0.389888	0.00163133	27	22	24.5	2	0	1
NMRK2	97	97	-79.5	-8.22727	1.91064e-06	-8.38203	-2.36075e-06	0.0506015	0.000275008	108	73	90.5	11	11	11
NMUR1	65	57	-46	-6.75	0.000366766	-6.86491	-1.37726e-06	1	0.0226949	69	39	54	4	12	8
NR5A2	119	117	-63	-13.6	0.000555926	-14.4856	-1.98219e-06	1	0.0312593	123	13	68	6	4	5
NREP	542	486	-342.5	-3.12733	0.000974512	-3.25509	-1.04766e-05	1	0.0483314	675	332	503.5	133	189	161
NRG2	423	374	-278	-4.03825	0.000158135	-4.2259	-8.45993e-06	1	0.011198	490	249	369.5	116	67	91.5
NRIP3	1008	990	-780.5	-6.10131	1.7825e-09	-6.30139	-2.33598e-05	4.72077e-05	6.21154e-07	1152	715	933.5	144	162	153
NRP1	1621	1612	1350.5	118.435	2.17641e-47	117.774	3.86934e-05	5.764e-43	6.40445e-44	7	16	11.5	1628	1096	1362
NTS	205	203	157	7.54167	3.96165e-07	7.44507	4.52762e-06	0.010492	6.94837e-05	25	23	24	134	228	181
NUDT10	24	24	-23.5	-12.75	4.66223e-05	-12.1692	-6.82251e-07	1	0.00427247	25	26	25.5	2	2	2
NUPR1	168	159	-141	-32.3333	3.96691e-10	-31.6593	-4.04505e-06	1.0506e-05	1.61871e-07	123	168	145.5	9	0	4.5
NXPH3	21	21	-18.5	-10.25	0.000357177	-9.89753	-5.43494e-07	1	0.0223101	23	18	20.5	2	2	2
OAS2	216	204	-201.5	-3.42771	6.7486e-05	-3.47863	-5.91644e-06	1	0.00574694	293	276	284.5	89	77	83
OTOA	113	105	-103.5	-26.875	5.16346e-09	-26.473	-2.99872e-06	0.000136749	1.64758e-06	102	113	107.5	8	0	4
P2RX1	95	94	-60	-121	1.01933e-07	-102.954	-1.83594e-06	0.00269958	2.0927e-05	95	26	60.5	0	1	0.5
PCDH1	928	881	-709.5	-2.53405	8.87617e-05	-2.6069	-2.13528e-05	1	0.00716696	1367	977	1172	486	439	462.5
PCDHAC2	327	293	-281	-10.6897	6.61049e-08	-10.9646	-8.27262e-06	0.00175072	1.44688e-05	339	281	310	46	12	29
PCDHB10	122	120	-104.5	-4.16667	9.57053e-05	-4.24715	-3.0934e-06	1	0.00754363	154	121	137.5	32	34	33
PCDHB8	124	117	-107	-5.19608	1.25953e-05	-5.29401	-3.15743e-06	0.333575	0.00143165	146	119	132.5	29	22	25.5
PCDHGA12	848	791	-775.5	-17.6774	3.50496e-12	-17.9266	-2.24769e-05	9.28254e-08	2.01794e-09	778	866	822	75	18	46.5
PCDHGC3	3510	3218	-3212	-2.33666	9.44704e-08	-2.36182	-9.39836e-05	0.00250195	1.97004e-05	5463	5767	5615	2549	2257	2403
PDE1B	51	51	-35	#DIV/0!	2.75365e-07	-294.934	-1.05781e-06	0.00729276	5.09983e-05	51	19	35	0	0	0
PDE2A	141	128	-85.5	-7.33333	0.000266024	-7.74536	-2.62495e-06	1	0.017396	148	50	99	20	7	13.5
PDE3A	592	579	332.5	12.6667	6.01498e-06	12.3973	9.66241e-06	0.159301	0.000769569	35	22	28.5	108	614	361
PDE4B	3445	3421	-3151	-6.62679	0	-6.75266	-9.26672e-05	0	0	3993	3429	3711	548	572	560
PDGFA	566	432	-394.5	-2.86967	0.000829137	-2.96649	-1.18713e-05	1	0.0431412	710	501	605.5	278	144	211
PDGFB	238	224	-184.5	-21.5	1.64954e-08	-22.1493	-5.49938e-06	0.000436863	4.74852e-06	240	147	193.5	16	2	9
PDLIM3	476	398	-282	-3.96842	0.000841391	-4.19624	-8.68075e-06	1	0.0436074	532	222	377	134	56	95
PDZRN3	1460	1306	-1336.5	-6.83624	5.0454e-13	-6.97538	-3.91396e-05	1.33622e-08	3.18149e-10	1612	1519	1565.5	306	152	229
PIANP	787	783	-691	-2.65707	2.52049e-05	-2.71059	-2.05113e-05	0.667527	0.0025095	1202	1014	1108	419	415	417
PIK3CD-AS2	96	92	85	4.86364	5.26732e-05	4.77258	2.43775e-06	1	0.00477739	24	20	22	98	116	107
PIK3R3	1735	1082	1104	2.16764	0.000242889	2.21819	3.24451e-05	1	0.016122	619	1272	945.5	1745	2354	2049.5
PIWIL4	33	30	-20.5	-14.6667	0.00102247	-14.4242	-6.23563e-07	1	0.0496683	33	11	22	3	0	1.5
PLA1A	37832	33553	33084.5	3.33821	3.85984e-14	3.34217	0.000950694	1.02224e-09	2.83956e-11	12010	16289	14149.5	49842	44626	47234
PLCB1	67	65	34.5	35.5	0.000983483	30.0194	9.75219e-07	1	0.0485038	2	0	1	67	4	35.5
PLEKHM1	39	39	-23.5	-12.75	0.00056896	-11.5896	-6.46865e-07	1	0.0318569	10	41	25.5	2	2	2
PLXNA2	16940	12612	-10670	-1.96256	0.000500504	-2.02946	-0.000326935	1	0.0291326	25861	17649	21755	13249	8921	11085
PLXNC1	2264	2194	-1696	-3.14684	4.66182e-08	-3.25201	-5.11153e-05	0.00123464	1.0736e-05	3019	1953	2486	825	755	790
PLXND1	2065	1503	-1478.5	-2.35023	7.39504e-05	-2.39485	-4.41119e-05	1	0.00617824	2879	2268	2573.5	814	1376	1095
POC1B	3601	2422	-2688.5	-2.05287	5.97523e-05	-2.07443	-7.85573e-05	1	0.00526777	4919	5565	5242	3143	1964	2553.5
PODXL	15868	12736	-13633.5	-6.85129	1.16207e-07	-6.99157	-0.000396573	0.00307763	2.3059e-05	15295	16632	15963.5	3896	764	2330
POSTN	6351	6346	3834.5	285.037	2.24457e-29	286.345	0.000111526	5.94451e-25	4.95376e-26	11	16	13.5	1334	6362	3848
POU4F1	468	468	310	52.6667	4.40964e-14	50.7815	8.83146e-06	1.16785e-09	3.15635e-11	6	6	6	474	158	316
PPP1R1A	122	118	-79	-40.5	2.91321e-07	-40.6598	-2.40804e-06	0.00771536	5.35789e-05	122	40	81	4	0	2
PRAME	459	458	-233	-467	6.88026e-06	-411.078	-7.40169e-06	0.182217	0.00085148	459	8	233.5	0	1	0.5
PRRG4	1021	956	955	4.69439	3.61945e-11	4.68803	2.74346e-05	9.58574e-07	1.71174e-08	226	291	258.5	1247	1180	1213.5
PRRT2	167	164	-151.5	-2.83636	0.000716973	-2.85274	-4.39956e-06	1	0.0387517	220	248	234	84	81	82.5
PRRX1	924	813	-807.5	-5.28382	1.92187e-08	-5.3502	-2.37056e-05	0.000508988	5.30196e-06	1057	935	996	133	244	188.5
PRSS12	115	111	81.5	5.075	9.76864e-05	5.00931	2.32632e-06	1	0.00763164	18	22	20	133	70	101.5
PTGES	32	26	-28	-6.6	0.000743171	-6.51856	-8.17136e-07	1	0.0396817	34	32	33	2	8	5
PTPN7	163	157	-113	-10.4167	1.36084e-06	-10.8328	-3.41707e-06	0.0360405	0.00020428	172	78	125	15	9	12
PTPRB	307	303	-212.5	-20.3182	7.40884e-10	-21.1695	-6.437e-06	1.96216e-05	2.80308e-07	316	131	223.5	13	9	11
PTPRD	185	185	93.5	#DIV/0!	6.69666e-05	735.056	2.64173e-06	1	0.00572234	0	0	0	185	2	93.5
PTPRR	461	363	-366.5	-3.77652	7.30941e-05	-3.87638	-1.08583e-05	1	0.00612603	544	453	498.5	181	83	132
PXK	2764	2025	1520	2.54236	0.00016508	2.5866	4.39119e-05	1	0.0115968	616	1355	985.5	3380	1631	2505.5
PYROXD2	4571	4525	-4405.5	-8.17508	0	-8.24691	-0.000128026	0	0	4877	5162	5019.5	591	637	614
RAB36	111	111	80	41	1.07964e-09	38.2004	2.28475e-06	2.85932e-05	4.02721e-07	2	2	2	113	51	82
RAC3	444	399	-345.5	-3.94043	2.3522e-05	-4.03348	-1.02899e-05	0.622958	0.00238681	539	387	463	95	140	117.5
RAD50	3085	2674	-2648	-2.75539	1.22638e-08	-2.81048	-7.83357e-05	0.000324796	3.64939e-06	4388	3925	4156.5	1714	1303	1508.5
RALYL	68	64	54	10	3.3539e-06	9.91925	1.55919e-06	0.0888247	0.000460231	4	8	6	48	72	60
RASA1	7058	6131	-5542.5	-2.92481	7.06216e-09	-3.00439	-0.000165464	0.000187034	2.2004e-06	9474	7370	8422	3343	2416	2879.5
RASSF2	345	332	-228	-4.7686	6.6981e-05	-4.98152	-6.95104e-06	1	0.00572234	399	178	288.5	54	67	60.5
RCAN2	152	134	122	4.69697	2.02995e-05	4.71925	3.50663e-06	0.537613	0.00212495	24	42	33	176	134	155
RFTN1	351	344	340	5.33121	4.2834e-08	5.28697	9.76162e-06	0.00113442	1.022e-05	75	82	78.5	411	426	418.5
RGS10	1001	991	-701.5	-2.57995	0.000239952	-2.67468	-2.13781e-05	1	0.0160367	1440	851	1145.5	449	439	444
RHOBTB3	8787	5892	-6351	-2.0648	4.59393e-05	-2.08332	-0.000184965	1	0.0042245	11327	13304	12315.5	7412	4517	5964.5
RIMS2	2558	1401	-1974	-2.37609	0.000156789	-2.42206	-5.82349e-05	1	0.0111436	3403	3414	3408.5	2013	856	1434.5
RIN2	89	80	-53.5	-6.63158	0.000995691	-6.88804	-1.63876e-06	1	0.0489237	94	32	63	5	14	9.5
RNASE1	149	147	-86	-87	4.5628e-07	-83.899	-2.66918e-06	0.0120841	7.64818e-05	149	25	87	2	0	1
RNF128	832	776	-630.5	-19.5441	1.18412e-07	-20.4684	-1.88512e-05	0.00313602	2.3059e-05	838	491	664.5	62	6	34
RNF150	90	87	79.5	6.12903	5.70228e-06	6.07842	2.2883e-06	0.151019	0.000733664	14	17	15.5	86	104	95
ROBO1	3437	2833	3046.5	2.54645	9.26207e-09	2.55136	8.76675e-05	0.000245297	2.8195e-06	1668	2272	1970	5105	4928	5016.5
RORC	221	213	-178	-8.41667	6.36592e-08	-8.60996	-5.28919e-06	0.00168595	1.40875e-05	241	163	202	20	28	24
RXRG	2451	1908	-1530.5	-4.28786	9.68031e-05	-4.4282	-4.63602e-05	1	0.00758501	2645	1347	1996	194	737	465.5
S100A4	384	371	-343.5	-15.0204	2.78276e-13	-15.3118	-1.00974e-05	7.36987e-09	1.84247e-10	402	334	368	31	18	24.5
SCGN	105	97	100.5	21.1	1.35895e-09	21.1329	2.8931e-06	3.59904e-05	4.86356e-07	1	9	5	105	106	105.5
SCML4	2289	1401	-1579.5	-2.9918	0.000338992	-3.09089	-4.72057e-05	1	0.0214269	2638	2107	2372.5	1237	349	793
SCN4B	246	218	149	6.73077	0.0004761	6.29988	4.20057e-06	1	0.0280825	40	12	26	258	92	175
SCUBE1	225	215	-121.5	-10.3462	0.000240999	-11.15	-3.80879e-06	1	0.0160367	233	36	134.5	18	8	13
SCUBE2	510	495	-337	-9.53165	1.17418e-07	-10.0453	-1.02741e-05	0.0031097	2.3059e-05	542	211	376.5	47	32	39.5
SDC2	282	273	211.5	11.8462	1.1355e-09	11.9036	6.11625e-06	3.00726e-05	4.17675e-07	15	24	19.5	165	297	231
SEMA6A	5196	3302	3895	2.46374	1.55497e-06	2.51568	0.00011345	0.0411819	0.000231359	1714	3608	2661	6910	6202	6556
SEMA7A	856	667	-596.5	-3.20518	0.00015684	-3.32131	-1.79519e-05	1	0.0111436	1032	702	867	365	176	270.5
SERPINA1	166	148	-113	-5.18519	0.000141011	-5.40346	-3.41725e-06	1	0.010345	184	96	140	36	18	27
SERPINA5	366	355	-240	-10.4118	3.14491e-07	-10.9693	-7.32119e-06	0.00832897	5.70478e-05	386	145	265.5	31	20	25.5
SERPINB1	2353	2144	-1659	-2.65321	2.92229e-06	-2.74668	-5.03055e-05	0.077394	0.000409492	3252	2073	2662.5	1108	899	1003.5
SERPINB2	33	33	30	#DIV/0!	3.14739e-08	240.999	8.63711e-07	0.000833556	7.93863e-06	0	0	0	27	33	30
SERPINE1	94	87	-69	-9.11765	1.12248e-05	-9.3705	-2.06638e-06	0.297278	0.00129816	99	56	77.5	12	5	8.5
SERPINI1	4280	3944	2834.5	5.04351	1.01148e-08	4.90454	8.14402e-05	0.000267881	3.04411e-06	869	533	701	2258	4813	3535.5
SFMBT2	75	73	39.5	40.5	0.000303364	36.4412	1.11952e-06	1	0.0195007	0	2	1	75	6	40.5
SFRP1	548	437	-363.5	-6.38519	0.000944758	-6.7292	-1.09836e-05	1	0.0472986	560	302	431	123	12	67.5
SFRP4	53	52	41	4.56522	0.00079126	4.51417	1.18177e-06	1	0.0415788	11	12	11.5	41	64	52.5
SGK1	14960	9454	10916	2.11707	1.32572e-05	2.151	0.000318612	0.351104	0.00150044	7019	12525	9772	19397	21979	20688
SH3PXD2B	2632	2489	-1786	-1.9725	0.000541192	-2.03564	-5.47202e-05	1	0.0306259	4397	2848	3622.5	1765	1908	1836.5
SH3TC2	2824	2270	-2479.5	-2.16682	5.08749e-06	-2.20148	-7.32363e-05	0.134737	0.000670333	4672	4537	4604.5	2402	1848	2125
SHANK1	161	152	-95	-22.1111	5.77011e-05	-23.3091	-2.9334e-06	1	0.0051453	161	38	99.5	9	0	4.5
SHF	83	83	-55	-5.23077	0.000753745	-5.44235	-1.67611e-06	1	0.0399526	96	40	68	13	13	13
SHROOM1	787	759	-600.5	-2.023	0.000881461	-2.0189	-1.72051e-05	1	0.0447215	1015	1360	1187.5	573	601	587
SLC12A8	226	182	-173	-5.80556	0.000125923	-5.99606	-5.1398e-06	1	0.00942076	240	178	209	58	14	36
SLC18A1	698	555	505.5	5.83732	3.20033e-05	6.1605	1.47447e-05	0.847577	0.0030821	33	176	104.5	489	731	610
SLC19A2	3570	3568	2557.5	2.42957	6.64024e-06	2.4099	7.34093e-05	0.17586	0.000829528	1790	1788	1789	3335	5358	4346.5
SLC24A4	207	206	127.5	24.1818	1.17679e-07	23.6059	3.70257e-06	0.00311662	2.3059e-05	6	5	5.5	54	212	133
SLC26A3	57	56	32.5	22.6667	0.000177906	20.8452	9.23233e-07	1	0.0123342	1	2	1.5	58	10	34
SLC28A3	30	28	21	22	0.000106335	20.0268	6.07551e-07	1	0.00823442	0	2	1	14	30	22
SLC39A8	1568	1527	1352.5	4.50843	1.04817e-11	4.44215	3.87968e-05	2.77598e-07	5.66527e-09	406	365	385.5	1543	1933	1738
SLC45A2	2902	2477	2679.5	2.46221	2.60051e-08	2.45913	7.6972e-05	0.00068872	6.70279e-06	1620	2045	1832.5	4502	4522	4512
SLC5A3	19502	15094	-15373.5	-2.39569	3.07839e-07	-2.41707	-0.000447152	0.00815281	5.62263e-05	24464	28313	26388.5	13219	8811	11015
SLC6A17	2896	2878	-2002.5	-2.80894	2.74998e-06	-2.91931	-6.10977e-05	0.0728303	0.000387395	3994	2225	3109.5	1098	1116	1107
SLC7A8	24980	13309	18405	2.08581	5.43951e-05	2.13075	0.000539606	1	0.0049	11115	22786	16950.5	34616	36095	35355.5
SLCO4A1-AS1	464	454	-255	-37.4286	1.29195e-06	-40.3337	-7.98424e-06	0.0342161	0.000198931	466	58	262	12	2	7
SLITRK6	36	36	31	8.75	6.24303e-05	8.47728	8.92556e-07	1	0.00543883	4	4	4	30	40	35
SMIM10L2B	363	363	193.5	25.1875	7.74615e-06	24.2122	5.47499e-06	0.205149	0.000945387	8	8	8	371	32	201.5
SNHG4	844	640	-662	-2.04252	0.000615134	-2.06104	-1.932e-05	1	0.0340109	1217	1377	1297	737	533	635
SNTB2	2304	1754	1420	2.04489	0.000228514	2.06698	4.14026e-05	1	0.0154387	1084	1634	1359	2170	3388	2779
SNX32	32	32	-23	#DIV/0!	3.71268e-06	-192.708	-6.89922e-07	0.0983266	0.000501666	32	14	23	0	0	0
SOD3	1686	1680	-1169.5	-2.66122	2.12913e-05	-2.76334	-3.56922e-05	0.563878	0.00220265	2387	1360	1873.5	707	701	704
SPHK1	4645	2457	3015.5	1.96651	0.000300048	2.01209	8.8864e-05	1	0.0193816	2026	4214	3120	5600	6671	6135.5
SPON2	602	602	-479.5	-96.9	1.63051e-22	-97.9892	-1.42879e-05	4.31824e-18	2.39902e-19	607	362	484.5	5	5	5
SPTB	1341	1024	-989.5	-2.91578	1.55716e-05	-3.00259	-2.95854e-05	0.412399	0.00169712	1699	1313	1506	675	358	516.5
SRPX	3215	2620	2563	2.23906	8.33229e-07	2.23906	7.35858e-05	0.0220672	0.000132935	1771	2366	2068.5	4986	4277	4631.5
STMN3	875	804	-667	-3.86882	4.82622e-07	-3.83463	-1.90053e-05	0.0127818	7.93899e-05	727	1072	899.5	197	268	232.5
STXBP2	170	166	-157.5	-8.15909	1.59324e-08	-8.26837	-4.61764e-06	0.000421955	4.63686e-06	190	169	179.5	24	20	22
STXBP5	1162	1052	680.5	2.90084	0.000433553	2.92774	1.9803e-05	1	0.0260959	303	413	358	612	1465	1038.5
SULF1	125	120	81.5	9.57895	2.42483e-05	9.30414	2.3559e-06	0.642191	0.00244912	12	7	9.5	50	132	91
SULT1C2	154	118	-113	-5.18519	0.000846999	-5.36106	-3.36659e-06	1	0.0438124	163	117	140	45	9	27
SYNM	547	537	-481.5	-26.3421	1.76325e-19	-26.2753	-1.38556e-05	4.66978e-15	2.12263e-16	440	561	500.5	24	14	19
SYNPO2	8917	7028	5904.5	3.33518	1.97166e-08	3.39987	0.000170387	0.000522175	5.32832e-06	1584	3473	2528.5	10501	6365	8433
SYNPO2L	365	355	-241	-35.4286	1.91931e-09	-37.1145	-7.34068e-06	5.08311e-05	6.60144e-07	367	129	248	12	2	7
SYT14	117	93	102	4.4	8.67363e-05	4.47075	2.94766e-06	1	0.00708989	18	42	30	135	129	132
SYT7	1200	1113	-809.5	-6.72085	8.38782e-08	-7.06853	-2.45807e-05	0.00222143	1.7924e-05	1298	604	951	185	98	141.5
TAC4	106	99	-83	-6.0303	2.28616e-05	-6.18449	-2.4713e-06	0.605466	0.00232872	119	80	99.5	20	13	16.5
TBX2	5920	3949	3733.5	2.48834	1.61331e-05	2.56129	0.000109765	0.42727	0.00174396	1523	3494	2508.5	5041	7443	6242
TBX3	548	461	-362.5	-7.53153	0.000170781	-7.46264	-1.02009e-05	1	0.0119025	276	560	418	99	12	55.5
TCN1	681	680	477	107	6.71437e-20	104.634	1.38156e-05	1.77823e-15	8.89117e-17	4	5	4.5	278	685	481.5
TDRD3	1014	898	-705	-2.15574	0.00086867	-2.21731	-2.13872e-05	1	0.0445716	1566	1064	1315	552	668	610
TFAP2C	2623	2452	-1707.5	-4.21866	1.13015e-07	-4.43191	-5.22066e-05	0.0029931	2.2675e-05	3068	1408	2238	616	445	530.5
TGFBR2	1503	1382	1172.5	6.51765	1.10624e-12	6.62734	3.39284e-05	2.92976e-08	6.65855e-10	152	273	212.5	1115	1655	1385
TIE1	193	186	-117	-34.4286	1.95943e-06	-35.8962	-3.6026e-06	0.0518937	0.000280506	193	48	120.5	7	0	3.5
TM4SF1	2521	2379	-1858.5	-12.9903	2.57526e-16	-12.8729	-5.255e-05	6.82031e-12	2.2001e-13	1422	2605	2013.5	226	84	155
TMEM59L	1161	899	-868	-5.07512	2.60166e-05	-5.26364	-2.58468e-05	0.689025	0.00258062	1243	919	1081	344	82	213
TMEM63C	45	43	-30.5	-31.5	1.6117e-05	-29.5716	-9.2072e-07	0.426841	0.00174396	45	18	31.5	2	0	1
TMEM67	5880	5123	5465	4.44252	2.88913e-18	4.48871	0.0001576	7.65157e-14	3.06063e-15	1209	1966	1587.5	7016	7089	7052.5
TMTC1	1104	1021	851.5	3.54559	1.88246e-07	3.55366	2.45806e-05	0.00498552	3.53583e-05	293	376	334.5	975	1397	1186
TMX4	5297	2738	3839	2.50579	6.00891e-05	2.59703	0.000112889	1	0.00526954	1270	3829	2549.5	6567	6210	6388.5
TNC	34862	17061	25315.5	2.15778	9.07336e-05	2.21661	0.000744298	1	0.00730391	12965	30766	21865.5	47827	46535	47181
TNFRSF14	184	183	93	187	0.000156946	142.979	2.62737e-06	1	0.0111436	1	0	0.5	184	3	93.5
TNNI1	63	61	-56	-7.22222	6.76998e-06	-7.16985	-1.6167e-06	0.179296	0.000841766	59	71	65	10	8	9
TNS2	1737	1502	-1564	-2.03337	2.08512e-05	-2.05751	-4.59553e-05	0.552222	0.00216558	3022	3133	3077.5	1631	1396	1513.5
TP63	72	69	47.5	8.30769	8.0394e-05	8.14381	1.35556e-06	1	0.00665687	5	8	6.5	77	31	54
TRAF1	8803	8203	-7743.5	-2.83757	5.21258e-10	-2.89346	-0.000229107	1.3805e-05	2.03015e-07	12717	11198	11957.5	4514	3914	4214
TRIM27	95	83	84	9.4	1.17739e-06	9.54231	2.42451e-06	0.0311819	0.00018235	4	16	10	89	99	94
TRO	553	487	-472.5	-15.3182	0.000514311	-15.8541	-1.39098e-05	1	0.0296501	553	458	505.5	66	0	33
TRPM2	493	485	-392	-99	9.2974e-20	-94.4493	-1.11447e-05	2.46232e-15	1.17253e-16	299	493	396	0	8	4
TRPM2-AS	47	47	-36.5	#DIV/0!	6.92765e-09	-288.865	-1.03597e-06	0.000183472	2.18419e-06	26	47	36.5	0	0	0
TSC22D3	1824	1797	-1088	-2.31639	0.00100793	-2.42751	-3.39339e-05	1	0.0492507	2637	1192	1914.5	813	840	826.5
TSPAN12	127	118	89	17.1818	4.28654e-07	17.2738	2.54749e-06	0.0113525	7.28206e-05	1	10	5.5	128	61	94.5
TSPAN7	16342	9552	-11825	-2.32345	9.62493e-05	-2.38031	-0.00035217	1	0.007564	21882	19638	20760	12330	5540	8935
TSSC2	25	21	-19.5	-10.75	0.000772316	-10.3623	-5.75098e-07	1	0.0406641	25	18	21.5	0	4	2
TTC24	26	22	-23	-12.5	0.000194856	-11.9299	-6.71069e-07	1	0.0133348	26	24	25	0	4	2
TXNIP	1045	1009	-627	-3.33086	0.000365019	-3.50835	-1.94295e-05	1	0.0226397	1296	496	896	251	287	269
UBAP1L	141	134	91.5	7.77778	2.23025e-05	7.83241	2.65582e-06	0.590658	0.00228937	10	17	13.5	59	151	105
UBR7	82	80	-42	-43	0.000533615	-35.3979	-1.11908e-06	1	0.0303267	4	82	43	0	2	1
UNC13A	2456	1788	-2068.5	-2.84687	3.36211e-07	-2.90135	-6.09091e-05	0.00890422	6.01637e-05	3242	3135	3188.5	1454	786	1120
UPB1	115	109	-68.5	-7.85	0.000280183	-8.28329	-2.11195e-06	1	0.0182318	122	35	78.5	13	7	10
VAMP5	561	557	-427	-24.7222	1.07673e-14	-25.5143	-1.27896e-05	2.85162e-10	8.40908e-12	577	313	445	16	20	18
VCAN	43	43	-31	#DIV/0!	1.00057e-07	-243.495	-8.72693e-07	0.00264992	2.07025e-05	19	43	31	0	0	0
VEPH1	810	622	629.5	3.38447	1.11479e-05	3.46039	1.82975e-05	0.295241	0.00129491	170	358	264	807	980	893.5
VGF	10644	10555	-7882	-10.5251	0	-10.9792	-0.000237216	0	0	11427	5992	8709.5	872	783	827.5
VIP	470	462	424	39.5455	5.43124e-21	39.5507	1.22135e-05	1.43841e-16	7.57058e-18	7	15	11	393	477	435
WFDC1	2843	2773	-2028	-6.10831	1.9748e-12	-6.37933	-6.13221e-05	5.23005e-08	1.16223e-09	3205	1645	2425	432	362	397
WISP1	487	425	-392.5	-5.41011	4.28497e-07	-5.43286	-1.12948e-05	0.0113483	7.28206e-05	418	545	481.5	120	58	89
XIRP2	69	66	62	10.5385	6.71029e-07	10.1923	1.78157e-06	0.0177715	0.000107706	8	5	6.5	63	74	68.5
ZBTB46	629	607	-425.5	-4.4877	1.82262e-05	-4.6814	-1.29444e-05	0.482702	0.00193081	740	355	547.5	111	133	122
ZC4H2	396	394	393.5	2.53113	0.000512463	2.5	1.12233e-05	1	0.0296333	258	256	257	649	652	650.5
ZCCHC24	4748	4648	-3724.5	-2.92183	1.8037e-08	-3.00446	-0.000111737	0.000477692	5.02833e-06	6636	4689	5662.5	1888	1988	1938
ZDHHC2	514	502	262	18.4667	7.15283e-05	18.4305	7.4166e-06	1	0.00605225	9	21	15	523	31	277
ZMIZ1-AS1	32	29	-27.5	-7.11111	0.000307532	-7.09259	-8.07968e-07	1	0.0196732	35	29	32	6	3	4.5
ZNF114	2024	1454	1123.5	2.63299	0.000359754	2.72171	3.31447e-05	1	0.0224182	403	973	688	1196	2427	1811.5
ZNF257	125	124	85.5	4.35294	0.000483219	4.32376	2.47026e-06	1	0.0283132	25	26	25.5	72	150	111
ZNF35	56	56	44.5	12.125	3.20061e-06	11.6674	1.27332e-06	0.084765	0.000443796	4	4	4	60	37	48.5
ZNF608	1007	953	-669.5	-4.52368	5.51157e-06	-4.721	-2.03873e-05	0.145968	0.000715531	1170	549	859.5	163	217	190
ZNF667	155	148	117.5	4.61538	8.54345e-05	4.53439	3.37694e-06	1	0.0070051	36	29	32.5	116	184	150
ZNF667-AS1	234	226	206.5	6.73611	2.27924e-08	6.69145	5.92294e-06	0.000603633	6.03633e-06	32	40	36	266	219	242.5
ZNF718	34	33	30.5	13.2	1.11051e-05	12.6309	8.78061e-07	0.294107	0.00129491	2	3	2.5	30	36	33
ZNF883	27	27	-22	#DIV/0!	1.82932e-06	-181.822	-6.50744e-07	0.0484476	0.000267667	27	17	22	0	0	0
ZXDA	62	62	-56	#DIV/0!	1.86498e-11	-457.61	-1.64326e-06	4.93922e-07	9.68475e-09	62	50	56	0	0	0
