# Supplementary material for: B4GALNT1 induces angiogenesis, anchorage independence growth and motility, and promotes tumorigenesis in melanoma by induction of ganglioside GM2/GD2
Source: Sci Rep. 2020 Jan 27;10:1199. doi: 10.1038/s41598-019-57130-2 (PMC6985110; doi:10.1038/s41598-019-57130-2)
Supplement: Supplementary file 16 — . [file 41598_2019_57130_MOESM16_ESM.xlsx]

## Sheet: Sheet1
Supplementary Table 3. Primer list
Gene	Direction	Primer	Comment
cloning B4GALNT1
B4GALNT1	Forward	5'-CGGGATCCACCATGTGGCTGGGCCGC	Taged Bam-HI
	Reverse	5'-ATAAGAATGCGGCCGCTCACTGGGAGGTCATGCACT	Taged Not I
Quantitative real-time reverse transcription-PCR
B4GALNT1	Forward	5'-GACACAGTCCGGTTCTCCAC
	Reverse	5'-TCGTGACTAGAGCGCTGATG
VEGF	Forward	5'-AAGGAGGAGGGCAGAATCAT
	Reverse	5'-CACACAGGATGGCTTGAAGA
GAPDH	Forward	5'-CAATGACCCCTTCATTGACC
	Reverse	5'-GACAAGCTTCCCGTTCTCAG
